# Supplementary material for: Multi-model assessment identifies livestock grazing as a major contributor to variation in European Union land and water footprints
Source: Nat Food. 2023 Jul 17;4(7):575–84. doi: 10.1038/s43016-023-00797-8 (PMC10365989; doi:10.1038/s43016-023-00797-8)
Supplement: Supplementary file 1 — Supplementary Tables 1–7. [file 43016_2023_797_MOESM1_ESM.xlsx]

## Sheet: Suppl Table 1
Suppl Table 1: Selected food items for EXIOBASE-min and EXIOBASE-max
ProductTypeCode	ProductTypeName	Food-MIN	Food-MAX
p01.a	Paddy rice	x	x
p01.b	Wheat	x	x
p01.c	Cereal grains nec	x	x
p01.d	Vegetables, fruit, nuts	x	x
p01.e	Oil seeds	x	x
p01.f	Sugar cane, sugar beet	x	x
p01.g	Plant-based fibers
p01.h	Crops nec	x	x
p01.i	Cattle		x
p01.j	Pigs		x
p01.k	Poultry		x
p01.l	Meat animals nec		x
p01.m	Animal products nec		x
p01.n	Raw milk	x	x
p01.o	Wool, silk-worm cocoons
p01.w.1	Manure (conventional treatment)
p01.w.2	Manure (biogas treatment)
p02	Products of forestry, logging and related services
p05	Fish and other fishing products; services incidental of fishing	x	x
p10.a	Anthracite
p10.b	Coking Coal
p10.c	Other Bituminous Coal
p10.d	Sub-Bituminous Coal
p10.e	Patent Fuel
p10.f	Lignite/Brown Coal
p10.g	BKB/Peat Briquettes
p10.h	Peat
p11.a	Crude petroleum and services related to crude oil extraction, excluding surveying
p11.b	Natural gas and services related to natural gas extraction, excluding surveying
p11.b.1	Natural Gas Liquids
p11.c	Other Hydrocarbons
p12	Uranium and thorium ores
p13.1	Iron ores
p13.20.11	Copper ores and concentrates
p13.20.12	Nickel ores and concentrates
p13.20.13	Aluminium ores and concentrates
p13.20.14	Precious metal ores and concentrates
p13.20.15	Lead, zinc and tin ores and concentrates
p13.20.16	Other non-ferrous metal ores and concentrates
p14.1	Stone
p14.2	Sand and clay
p14.3	Chemical and fertilizer minerals, salt and other mining and quarrying products n.e.c.
p15.a	Products of meat cattle	x	x
p15.b	Products of meat pigs	x	x
p15.c	Products of meat poultry	x	x
p15.d	Meat products nec	x	x
p15.e	products of Vegetable oils and fats	x	x
p15.f	Dairy products	x	x
p15.g	Processed rice	x	x
p15.h	Sugar	x	x
p15.i	Food products nec	x	x
p15.j	Beverages	x	x
p15.k	Fish products	x	x
p16	Tobacco products
p17	Textiles
p18	Wearing apparel; furs
p19	Leather and leather products
p20	Wood and products of wood and cork (except furniture); articles of straw and plaiting materials
p20.w	Wood material for treatment, Re-processing of secondary wood material into new wood material
p21.1	Pulp
p21.w.1	Secondary paper for treatment, Re-processing of secondary paper into new pulp
p21.2	Paper and paper products
p22	Printed matter and recorded media
p23.1.a	Coke Oven Coke
p23.1.b	Gas Coke
p23.1.c	Coal Tar
p23.20.a	Motor Gasoline
p23.20.b	Aviation Gasoline
p23.20.c	Gasoline Type Jet Fuel
p23.20.d	Kerosene Type Jet Fuel
p23.20.e	Kerosene
p23.20.f	Gas/Diesel Oil
p23.20.g	Heavy Fuel Oil
p23.20.h	Refinery Gas
p23.20.i	Liquefied Petroleum Gases (LPG)
p23.20.j	Refinery Feedstocks
p23.20.k	Ethane
p23.20.l	Naphtha
p23.20.m	White Spirit & SBP
p23.20.n	Lubricants
p23.20.o	Bitumen
p23.20.p	Paraffin Waxes
p23.20.q	Petroleum Coke
p23.20.r	Non-specified Petroleum Products
p23.3	Nuclear fuel
p24.a	Plastics, basic
p24.a.w	Secondary plastic for treatment, Re-processing of secondary plastic into new plastic
p24.b	N-fertiliser
p24.c	P- and other fertiliser
p24.d	Chemicals nec
p24.e	Charcoal
p24.f	Additives/Blending Components
p24.g	Biogasoline
p24.h	Biodiesels
p24.i	Other Liquid Biofuels
p25	Rubber and plastic products
p26.a	Glass and glass products
p26.a.w	Secondary glass for treatment, Re-processing of secondary glass into new glass
p26.b	Ceramic goods
p26.c	Bricks, tiles and construction products, in baked clay
p26.d	Cement, lime and plaster
p26.d.w	Ash for treatment, Re-processing of ash into clinker
p26.e	Other non-metallic mineral products
p27.a	Basic iron and steel and of ferro-alloys and first products thereof
p27.a.w	Secondary steel for treatment, Re-processing of secondary steel into new steel
p27.41	Precious metals
p27.41.w	Secondary preciuos metals for treatment, Re-processing of secondary preciuos metals into new preciuos metals
p27.42	Aluminium and aluminium products
p27.42.w	Secondary aluminium for treatment, Re-processing of secondary aluminium into new aluminium
p27.43	Lead, zinc and tin and products thereof
p27.43.w	Secondary lead for treatment, Re-processing of secondary lead into new lead
p27.44	Copper products
p27.44.w	Secondary copper for treatment, Re-processing of secondary copper into new copper
p27.45	Other non-ferrous metal products
p27.45.w	Secondary other non-ferrous metals for treatment, Re-processing of secondary other non-ferrous metals into new other non-ferrous metals
p27.5	Foundry work services
p28	Fabricated metal products, except machinery and equipment
p29	Machinery and equipment n.e.c.
p30	Office machinery and computers
p31	Electrical machinery and apparatus n.e.c.
p32	Radio, television and communication equipment and apparatus
p33	Medical, precision and optical instruments, watches and clocks
p34	Motor vehicles, trailers and semi-trailers
p35	Other transport equipment
p36	Furniture; other manufactured goods n.e.c.
p37	Secondary raw materials
p37.w.1	Bottles for treatment, Recycling of bottles by direct reuse
p40.11.a	Electricity by coal
p40.11.b	Electricity by gas
p40.11.c	Electricity by nuclear
p40.11.d	Electricity by hydro
p40.11.e	Electricity by wind
p40.11.f	Electricity by petroleum and other oil derivatives
p40.11.g	Electricity by biomass and waste
p40.11.h	Electricity by solar photovoltaic
p40.11.i	Electricity by solar thermal
p40.11.j	Electricity by tide, wave, ocean
p40.11.k	Electricity by Geothermal
p40.11.l	Electricity nec
p40.12	Transmission services of electricity
p40.13	Distribution and trade services of electricity
p40.2.a	Coke oven gas
p40.2.b	Blast Furnace Gas
p40.2.c	Oxygen Steel Furnace Gas
p40.2.d	Gas Works Gas
p40.2.e	Biogas
p40.2.1	Distribution services of gaseous fuels through mains
p40.3	Steam and hot water supply services
p41	Collected and purified water, distribution services of water
p45	Construction work
p45.w	Secondary construction material for treatment, Re-processing of secondary construction material into aggregates
p50.a	Sale, maintenance, repair of motor vehicles, motor vehicles parts, motorcycles, motor cycles parts and accessoiries		x
p50.b	Retail trade services of motor fuel		x
p51	Wholesale trade and commission trade services, except of motor vehicles and motorcycles		x
p52	Retail trade services, except of motor vehicles and motorcycles; repair services of personal and household goods		x
p55	Hotel and restaurant services		x
p60.1	Railway transportation services		x
p60.2	Other land transportation services		x
p60.3	Transportation services via pipelines		x
p61.1	Sea and coastal water transportation services		x
p61.2	Inland water transportation services		x
p62	Air transport services		x
p63	Supporting and auxiliary transport services; travel agency services		x
p64	Post and telecommunication services		x
p65	Financial intermediation services, except insurance and pension funding services		x
p66	Insurance and pension funding services, except compulsory social security services		x
p67	Services auxiliary to financial intermediation		x
p70	Real estate services		x
p71	Renting services of machinery and equipment without operator and of personal and household goods		x
p72	Computer and related services		x
p73	Research and development services		x
p74	Other business services		x
p75	Public administration and defence services; compulsory social security services		x
p80	Education services		x
p85	Health and social work services		x
p90.1.a	Food waste for treatment: incineration		x
p90.1.b	Paper waste for treatment: incineration		x
p90.1.c	Plastic waste for treatment: incineration		x
p90.1.d	Intert/metal waste for treatment: incineration		x
p90.1.e	Textiles waste for treatment: incineration		x
p90.1.f	Wood waste for treatment: incineration		x
p90.1.g	Oil/hazardous waste for treatment: incineration		x
p90.2.a	Food waste for treatment: biogasification and land application		x
p90.2.b	Paper waste for treatment: biogasification and land application		x
p90.2.c	Sewage sludge for treatment: biogasification and land application		x
p90.3.a	Food waste for treatment: composting and land application		x
p90.3.b	Paper and wood waste for treatment: composting and land application		x
p90.4.a	Food waste for treatment: waste water treatment		x
p90.4.b	Other waste for treatment: waste water treatment		x
p90.5.a	Food waste for treatment: landfill		x
p90.5.b	Paper for treatment: landfill		x
p90.5.c	Plastic waste for treatment: landfill		x
p90.5.d	Inert/metal/hazardous waste for treatment: landfill		x
p90.5.e	Textiles waste for treatment: landfill		x
p90.5.f	Wood waste for treatment: landfill		x
p91	Membership organisation services n.e.c.		x
p92	Recreational, cultural and sporting services		x
p93	Other services		x
p95	Private households with employed persons		x
p99	Extra-territorial organizations and bodies		x

## Sheet: Suppl Table 2
Suppl Table 2: LF, blue WF and green WF values for products and product groups for the models PHYS, FABIO-mass, EXIOBASE-MIN and EXIOBASE-MAX
For notes refer indicated with special symbold refer to the end of the lists
PHYS						FABIO-mass						EXIOBASE-MIN						EXIOBASE-MAX
Product group	Product name*	LF	blue WF**	green WF		Product group	Product name	LF	blue WF	green WF		Product group	Product name	LF	blue WF	green WF		Product group	Product name	LF	blue WF	green WF
		[Mha]	[km³]	[km³]				[Mha]	[km³]	[km³]				[Mha]	[km³]	[km³]				[Mha]	[km³]	[km³]
cereals	Barley	2.35857	0.0718063	8.77237		cereals	Barley and products	0.157489	0	0.547883		cereals	Paddy rice	0.24086	1.72031	1.00138		cereals	Paddy rice	0.24086	1.72031	1.00138
cereals	Buckwheat	0.0126697	0.000331001	0.0466798		cereals	Cereals, Other	0.107475	0.02	0.346145		cereals	Wheat	9.10724	1.53472	41.7191		cereals	Wheat	9.10724	1.53472	41.7191
cereals	Cereals, nes	0.000248558	0.00162609	0.0105753		cereals	Maize and products	0.807798	0.27	3.67604		cereals	Cereal grains nec	4.05823	0.720662	15.0433		cereals	Cereal grains nec	4.05823	0.720662	15.0433
cereals	Fonio	0.000592154	0	0.00232586		cereals	Millet and products	0.010695	0	0.0428838		cereals	Processed rice	0.22426	0.228123	1.11954		cereals	Processed rice	0.22426	0.228123	1.11954
cereals	Grain, mixed	0.0411496	0.00136222	0.365511		cereals	Oats	0.169879	0.05	0.484086		dairy + fats	Raw milk	4.44832	0.685793	14.991		dairy + fats	Raw milk	4.44832	0.685793	14.991
cereals	Maize	1.12691	0.670698	4.37323		cereals	Rice (Milled Equivalent)	0.470904	2.34	2.7653		dairy + fats	Dairy products	10.9118	1.44173	32.6976		dairy + fats	Dairy products	10.9118	1.44173	32.6976
cereals	Maize, green	0.0857467	0.0475939	0.153446		cereals	Rye and products	1.13953	0.01	3.84668		fish products	Fish and other fishing products; services incidental of fishing	0.36006	0.0741881	1.04011		fish products	Fish and other fishing products; services incidental of fishing	0.36006	0.0741881	1.04011
cereals	Millet	0.00243	0.000675937	0.012625		cereals	Wheat and products	12.6125	0.75	61.0786		fish products	Fish products	7.20785	2.09042	26.6483		fish products	Fish products	7.20785	2.09042	26.6483
cereals	Oats	0.343184	0.184574	1.40383		coffee + cocoa	Cocoa Beans and products	1.82479	0	16.2301		meat cattle	Products of meat cattle	11.7128	1.76333	31.8377		meat cattle	Products of meat cattle	11.7128	1.76333	31.8377
cereals	Quinoa	-0.00080221	-1.5088e-05	-0.00184328		coffee + cocoa	Coffee and products	2.7358	0.14	29.2061		meat chicken	Products of meat poultry	4.71647	1.44817	19.0678		meat chicken	Products of meat poultry	4.71647	1.44817	19.0678
cereals	Rice, paddy	0.556116	2.24006	2.28472		dairy+fats	Butter, Ghee	0.47323	0.05	1.75605		meat other	Meat products nec	7.04172	1.6871	28.4537		meat other	Meat products nec	7.04172	1.6871	28.4537
cereals	Rye	1.48348	0.011937	4.67103		dairy+fats	Fats, Animals, Raw	4.50438	0.71	12.8404		meat pig	Products of meat pigs	2.2261	1.04871	9.07534		meat pig	Products of meat pigs	2.2261	1.04871	9.07534
cereals	Sorghum	0	0	0		dairy+fats	Milk - Excluding Butter	35.6175	3.77	125.98		other food	Oil seeds	5.25472	0.503066	28.3183		other food	Oil seeds	5.25472	0.503066	28.3183
cereals	Triticale	0.034131	-0.0049702	0.321583		fruit	Apples and products	0.380296	0.43	2.76649		other food	Crops nec	4.99942	2.49301	40.1445		other food	Crops nec	4.99942	2.49301	40.1445
cereals	Wheat	12.4254	0.544976	54.5768		fruit	Bananas	0.130567	0.23	1.57207		other food	products of Vegetable oils and fats	2.50159	0.549127	14.5846		other food	products of Vegetable oils and fats	2.50159	0.549127	14.5846
coffee + cocoa	Cocoa, beans	3.12441	0.00073302	28.3996		fruit	Citrus, Other	0.028593	0.11	0.174429		other food	Food products nec	51.5511	13.1777	190.027		other food	Food products nec	51.5511	13.1777	190.027
coffee + cocoa	Coffee, green	2.83673	0.160852	29.7574		fruit	Dates	0.011738	0.13	0.0555771		other food	Beverages	3.90253	1.19103	16.0736		other food	Beverages	3.90253	1.19103	16.0736
dairy+fats	Milk, whole fresh buffalo	0.0546689	0.00921421	0.195031		fruit	Fruits, Other	1.26322	1.85	6.90807		sugar	Sugar cane, sugar beet	0.155372	0.0287299	0.595354		sugar	Sugar cane, sugar beet	0.155372	0.0287299	0.595354
dairy+fats	Milk, whole fresh cow	33.6494	3.72148	108.535		fruit	Grapefruit and products	0.02712	0.07	0.246599		sugar	Sugar	1.31693	0.413015	5.70266		sugar	Sugar	1.31693	0.413015	5.70266
dairy+fats	Milk, whole fresh sheep	1.02421	0.244185	3.57322		fruit	Grapes and products (excl wine)	0.482631	0.19	2.05541		vegetables, fruit, nuts	Vegetables, fruit, nuts	20.9294	18.1226	102.887		undefined	Cattle	2.30939	0.473721	6.88261
fruit	Apples	0.442617	0.280803	2.74248		fruit	Lemons, Limes and products	0.076799	0.14	0.348368								undefined	Pigs	0.376999	0.199906	1.61615
fruit	Apricots	0.0927415	0.14124	0.485489		fruit	Oranges, Mandarines	0.698329	1.33	4.61367								undefined	Poultry	2.68451	0.654064	10.1446
fruit	Berries nes	0.0271662	0.00557227	0.0300109		fruit	Pineapples and products	0.039	0.01	0.198195								undefined	Meat animals nec	4.99916	0.629357	12.6105
fruit	Blueberries	0.0108537	0.00129949	0.00569776		fruit	Plantains	0.018481	0.01	0.250396								undefined	Animal products nec	0.55908	0.100093	1.61506
fruit	Cherries	0.115411	0.167039	0.557358		meat cattle	Bovine Meat	18.6043	3.12	50.4025								undefined	Sale, maintenance, repair of motor vehicles, motor vehicles parts, motorcycles, motor cycles parts and accessoiries	0.259026	0.105049	1.16697
fruit	Cherries, sour	0.0580335	0.00595326	0.334284		meat chicken	Poultry Meat	5.10014	1.43	22.5697								undefined	Retail trade services of motor fuel	0.097992	0.0232201	0.222117
fruit	Cranberries	0.000514754	5.59266e-05	0.000229894		meat other	Meat, Other	9.81558	1.14	24.5952								undefined	Wholesale trade and commission trade services, except of motor vehicles and motorcycles	0.081146	0.0236517	0.327319
fruit	Currants	0.0593214	0.00197798	0.128881		meat other	Mutton & Goat Meat	2.59365	0.17	4.44498								undefined	Retail trade services, except of motor vehicles and motorcycles; repair services of personal and household goods	10.1622	0.01953	0.246632
fruit	Dates	0.013281	0.145207	0.0566565		meat pig	Pigmeat	25.6255	6.66	114.405								undefined	Hotel and restaurant services	7.40588	5.4338	60.1917
fruit	Figs	0.0401169	0.139575	0.215847		nuts	Groundnuts (Shelled Eq)	0.20036	0.09	1.71171								undefined	Railway transportation services	0.502839	0.0882239	1.16361
fruit	Fruit, citrus nes	0.00339471	0.00441591	0.0161812		nuts	Nuts and products	1.81164	2.3	11.1753								undefined	Other land transportation services	0.423907	0.156704	1.88379
fruit	Fruit, fresh nes	0.0919424	0.137357	0.759452		other food	Beans	0.273872	0.06	0.696946								undefined	Transportation services via pipelines	0.061197	0.00170484	0.046067
fruit	Fruit, stone nes	0.00985115	0.00304829	0.0268153		other food	Beer	1.08633	0.06	3.89244								undefined	Sea and coastal water transportation services	0.111701	0.0252377	0.346468
fruit	Fruit, tropical fresh nes	0.0077273	0.0554468	0.0503903		other food	Beverages, Alcoholic	0.527635	0.21	2.17845								undefined	Inland water transportation services	0.373966	0.00700136	0.120464
fruit	Gooseberries	0.0168582	0.000216532	0.0451667		other food	Beverages, Fermented	0.081079	0.03	0.436876								undefined	Air transport services	1.11681	0.236285	2.60224
fruit	Grapefruit (inc. pomelos)	0.0132367	0.0392098	0.118199		other food	Cassava and products	1.1e-05	0	0.000103937								undefined	Supporting and auxiliary transport services; travel agency services	1.18572	0.362023	4.18907
fruit	Grapes	2.91544	1.09447	11.2128		other food	Cloves	0.008282	0	0.119614								undefined	Post and telecommunication services	0.614865	0.16517	1.95118
fruit	Kiwi fruit	0.0288452	0.0728339	0.161664		other food	Coconut Oil	0.287225	0	4.06091								undefined	Financial intermediation services, except insurance and pension funding services	0.663909	0.149512	1.64419
fruit	Lemons and limes	0.0833702	0.146039	0.372736		other food	Coconuts - Incl Copra	0.053042	0	0.750251								undefined	Insurance and pension funding services, except compulsory social security services	0.528562	0.211919	2.38531
fruit	Mangoes, mangosteens, guavas	0.040916	0.0414997	0.435596		other food	Cottonseed Oil	0.016378	0.06	0.0310403								undefined	Services auxiliary to financial intermediation	1.26968	0.031816	0.368545
fruit	Melons, other (inc.cantaloupes)	0.0830591	0.0745316	0.244546		other food	Eggs	2.69954	0.77	11.6986								undefined	Real estate services	1.57776	0.753894	8.20575
fruit	Oranges	0.357531	0.750087	2.04491		other food	Groundnut Oil	0.068699	0.02	0.616014								undefined	Renting services of machinery and equipment without operator and of personal and household goods	0.575623	0.0585351	0.654003
fruit	Papayas	0.000820015	0.000592477	0.00644596		other food	Maize Germ Oil	0.050744	0.02	0.218252								undefined	Computer and related services	0.91278	0.302123	3.0588
fruit	Peaches and nectarines	0.200791	0.432397	1.07546		other food	Offals, Edible	2.18025	0.55	8.50301								undefined	Research and development services	1.10695	0.184187	1.76495
fruit	Pears	0.0958171	0.164201	0.501737		other food	Oilcrops Oil, Other	0.069978	0.09	0.241776								undefined	Other business services	3.36337	0.45247	4.75545
fruit	Pineapples	0.028929	0.0080007	0.15117		other food	Oilcrops, Other	0.026944	0.04	0.064181								undefined	Public administration and defence services; compulsory social security services	3.66997	1.21298	16.1173
fruit	Plantains	0.010464	0.00830832	0.100452		other food	Olive Oil	4.89046	6.07	33.7511								undefined	Education services	9.41046	0.633947	8.06972
fruit	Plums and sloes	0.178065	0.184171	1.05039		other food	Olives (including preserved)	0.467782	0.5	2.7278								undefined	Health and social work services	6.16928	4.33634	50.0342
fruit	Quinces	0.0047934	0.00305891	0.012774		other food	Palm Oil	0.277755	0	4.13737								undefined	Food waste for treatment: incineration	0.020738	0.00536744	0.0621413
fruit	Rapeseed	0.68196	0.00404332	2.84935		other food	Palmkernel Oil	0.04246	0	0.452397								undefined	Paper waste for treatment: incineration	0.018162	0.00654324	0.0725423
fruit	Raspberries	0.036773	0.00441526	0.0671927		other food	Peas	0.193918	0.01	0.466632								undefined	Plastic waste for treatment: incineration	0.021205	0.00523585	0.0570651
fruit	Strawberries	0.0907513	0.10744	0.256807		other food	Pimento	0.072336	0.04	0.405537								undefined	Intert/metal waste for treatment: incineration	0.022062	0.00721965	0.0795312
fruit	Tangerines, mandarins, clementines, satsumas	0.139867	0.359282	0.693441		other food	Potatoes and products	1.22535	0.62	4.4161								undefined	Textiles waste for treatment: incineration	0.004605	0.00127432	0.0142459
fruit	Watermelons	0.0832907	0.0785436	0.317866		other food	Pulses, Other and products	0.323162	0.05	0.999994								undefined	Wood waste for treatment: incineration	0.020311	0.00277916	0.03177
meat cattle	Meat, cattle	26.9658	2.24825	76.3709		other food	Rape and Mustard Oil	0.70118	0.01	3.22436								undefined	Oil/hazardous waste for treatment: incineration	0.011699	0.00595979	0.0698758
meat chicken	Meat, chicken	7.44631	1.48854	28.4919		other food	Rape and Mustardseed	0.040935	0	0.205578								undefined	Food waste for treatment: biogasification and land application	0.00028	0.00111405	0.0122345
meat other	Meat, ass	0.000982	0.000940682	0.00998513		other food	Roots, Other	0.001417	0	0.00179479								undefined	Paper waste for treatment: biogasification and land application	0.007845	0.00019832	0.00212721
meat other	Meat, duck	0.311803	0.0318442	1.22677		other food	Sesame seed	0.132608	0.04	0.462456								undefined	Sewage sludge for treatment: biogasification and land application	0.020588	0.00480301	0.0539631
meat other	Meat, goat	0.531387	0.0440948	1.10827		other food	Sesameseed Oil	0.08016	0.02	0.32294								undefined	Food waste for treatment: composting and land application	0.010171	0.00662604	0.074202
meat other	Meat, goose and guinea fowl	0.0708812	0.0023653	0.258952		other food	Soyabean Oil	0.875718	0.07	5.06163								undefined	Paper and wood waste for treatment: composting and land application	0.006103	0.000123427	0.0013327
meat other	Meat, horse	0.728158	0.20525	3.26281		other food	Soyabeans	0.04637	0	0.264789								undefined	Food waste for treatment: waste water treatment	0.020133	0.00385407	0.0429197
meat other	Meat, nes	0.314024	0.0762805	1.29753		other food	Spices, Other	0.085929	0.14	0.636994								undefined	Other waste for treatment: waste water treatment	0.024051	0.00648675	0.0709936
meat other	Meat, rabbit	0.258814	0.0650753	0.962809		other food	Sunflower seed	0.075054	0.05	0.302409								undefined	Food waste for treatment: landfill	0.02834	0.00932729	0.0956051
meat other	Meat, sheep	3.91884	0.161198	7.86439		other food	Sunflowerseed Oil	1.89675	0.48	9.42479								undefined	Paper for treatment: landfill	0.012184	0.00566629	0.0585988
meat other	Meat, turkey	1.27065	0.246097	4.90073		other food	Sweet potatoes	0.002492	0	0.0122883								undefined	Plastic waste for treatment: landfill	0.01068	0.00168591	0.0156961
meat pig	Meat, pig	15.8	3.1127	59.4653		other food	Tea (including mate)	0.094717	0.1	1.06678								undefined	Inert/metal/hazardous waste for treatment: landfill	0.022152	0.00696131	0.0776068
nuts	Almonds, with shell	0.691727	0.743019	3.6269		other food	Wine	2.0337	0.97	9.35154								undefined	Textiles waste for treatment: landfill	0.002659	0.00140687	0.0155241
nuts	Areca nuts	2.09361e-05	4.7156e-07	0.000685971		other food	Yams	0.000628	0	0.00226033								undefined	Wood waste for treatment: landfill	0.95559	0.0016753	0.0187565
nuts	Brazil nuts, with shell	0.000320023	0	0.00392316		sugar	Sugar cane	2e-06	0	2.3412e-05								undefined	Membership organisation services n.e.c.	2.87457	0.512734	6.00819
nuts	Cashew nuts, with shell	0.122081	0.0445755	0.95211		sugar	Sugar non-centrifugal	2e-06	0	8.846e-06								undefined	Recreational, cultural and sporting services	2.32282	1.2144	12.9805
nuts	Chestnut	0.0999807	0.0781842	0.387058		sugar	Sugar, Refined Equiv	1.15898	0.9	6.81613								undefined	Other services	0.348507	0.156035	1.71262
nuts	Groundnuts, with shell	0.179446	0.0237881	1.10374		sugar	Sweeteners, Other	0.290977	0.12	1.41582								undefined	Private households with employed persons	0.17	0.0696407	0.797675
nuts	Hazelnuts, with shell	0.156413	0.180263	0.85718		vegetables	Onions	0.151315	0.16	0.54568								vegetables, fruit, nuts	Vegetables, fruit, nuts	20.9294	18.1226	102.887
nuts	Kola nuts	0.000323014	8.39238e-06	0.00419206		vegetables	Pepper	0.045	0.01	0.329376
nuts	Nuts, nes	0.0598762	0.102341	0.453812		vegetables	Tomatoes and products	0.240113	0.35	0.984565
nuts	Pistachios	0.0541237	0.313466	0.132687		vegetables	Vegetables, Other	1.70132	1.2	4.33914
nuts	Walnuts, with shell	0.0968792	0.171643	0.501926
other food	Anise, badian, fennel, coriander	0.024063	0.0496786	0.0712418
other food	Beans, dry	0.283748	0.0398238	0.640446
other food	Beans, green	0.0704079	0.0367163	0.123003
other food	Broad beans, horse beans, dry	0.0781165	0.00585033	0.144271
other food	Canary seed	-0.00629145	-1.39436e-05	-0.0335373
other food	Carobs	0.0247851	0.0245093	0.278299
other food	Cassava	0.005423	-2.438e-06	0.0412372
other food	Castor oil seed	0.0200379	0.0450128	0.241402
other food	Chick peas	0.0637249	0.00281528	0.137172
other food	Cinnamon (canella)	0.0122846	0.000526694	0.148936
other food	Cloves	0.009159	1.6477e-05	0.120016
other food	Coconuts	0.171757	3.22312e-06	2.40355
other food	Cow peas, dry	0.00039247	0.000192707	0.0003907
other food	Eggs, hen, in shell	2.453	0.495947	9.20164
other food	Eggs, other bird, in shell	0.0103357	0.000548283	0.0328999
other food	Garlic	0.0386892	0.0415064	0.112495
other food	Ginger	0.00485784	0.000930938	0.0397977
other food	Hempseed	0.000140173	-9.74164e-06	0.0771501
other food	Hops	0.0163429	0.00388407	0.0616459
other food	Lentils	0.113295	0.0133339	0.340823
other food	Linseed	0.0713561	0.0533554	0.180989
other food	Lupins	0.0137714	0.000894397	0.0327256
other food	Mate	0.0010948	0.00156334	0.0152956
other food	Melonseed	-0.0074464	-0.00857242	-0.00863391
other food	Mushrooms and truffles	0.000987372	0.0960345	0.262033
other food	Mustard seed	0.0103691	1.7409e-07	0.0155479
other food	Nutmeg, mace and cardamoms	0.0259942	0.00468565	0.175125
other food	Oil, palm fruit	0.280814	1.97054e-05	3.85884
other food	Oilseeds nes	0.032434	0.00581092	0.110484
other food	Okra	8.68568e-05	6.81067e-05	0.000109805
other food	Olives	3.72128	2.28785	16.7621
other food	Peas, dry	0.241484	0.0134795	0.58336
other food	Peas, green	0.118181	0.0458893	0.225413
other food	Pepper (piper spp.)	0.063062	0.0125831	0.223549
other food	Peppermint	5.94e-05	1.1192e-05	3.06306e-05
other food	Persimmons	0.00960276	0.083811	0.160291
other food	Poppy seed	-0.0123003	0	-0.00967788
other food	Potatoes	1.27531	0.622265	4.6
other food	Pulses, nes	0.0347081	0.00793097	0.144213
other food	Roots and tubers, nes	0.0041753	1.57431e-05	-0.000340097
other food	Safflower seed	0.00278836	0.000335465	0.0144443
other food	Seed cotton	0.0263897	0.0829417	0.0824724
other food	Sesame seed	0.176785	0.0315888	0.813054
other food	Soybeans	0.967104	0.0323663	4.94127
other food	Spices, nes	0.00501528	0.00510695	0.0242399
other food	String beans	0.0347976	0.00788639	0.0899782
other food	Sunflower seed	2.13084	0.354207	8.78655
other food	Sweet potatoes	-1.98882e-06	1.46688e-06	6.53654e-06
other food	Taro (cocoyam)	7.2055e-05	0.000316458	0.000160285
other food	Tea	0.0898104	0.115916	1.04766
other food	Vanilla	0.0024902	0.0133096	0.0249593
other food	Vetches	0.0761172	0.0112607	0.166018
other food	Yams	0.000115	5.89e-05	0.0003097
sugar	Sugar beet	1.10434	0.38036	4.84949
sugar	Sugar cane	0.226605	0.788019	2.15551
vegetables	Artichokes	0.057051	0.101884	0.29551
vegetables	Asparagus	0.0494774	0.141918	0.288722
vegetables	Avocados	0.0325612	0.106427	0.155101
vegetables	Bananas	0.131267	0.195261	1.51059
vegetables	Cabbages and other brassicas	0.150539	0.101426	0.540686
vegetables	Carrots and turnips	0.107536	0.0887702	0.288531
vegetables	Cauliflowers and broccoli	0.0981253	0.0775936	0.270707
vegetables	Chicory roots	0.010304	0.00330804	0.02396
vegetables	Chillies and peppers, dry	0.0774	0.0382207	0.40059
vegetables	Chillies and peppers, green	0.0630461	0.0372694	0.177918
vegetables	Cucumbers and gherkins	0.0513933	0.0344484	0.219006
vegetables	Eggplants (aubergines)	0.0253772	0.0460732	0.0694364
vegetables	Leeks, other alliaceous vegetables	0.0248151	0.0179718	0.026851
vegetables	Lettuce and chicory	0.0984937	0.087986	0.233407
vegetables	Onions, dry	0.149901	0.147983	0.55304
vegetables	Onions, shallots, green	0.00776221	0.00787531	0.0114934
vegetables	Pumpkins, squash and gourds	0.0471183	0.0255772	0.124591
vegetables	Spinach	0.0253203	0.0160494	0.0344899
vegetables	Tomatoes	0.235303	0.306794	0.938533
vegetables	Vegetables, fresh nes	0.457051	0.368765	1.12347
vegetables	Vegetables, leguminous nes	0.0208636	0.00857005	0.0231406
*	Products are given here in terms of primary equivalents, i.e. they icnlude (trade and) consumption of many processed products (e.g. bread, soybean oil, cheese) are included under the primary product they are derived from (e.g. wheat, soybeans, milk)
**	Does not include drinking water of animals as PHYS has not been built for / applied to comprehensive WF assessments

## Sheet: Suppl Table 3
Suppl. Table 3: Total LF, blue WF and green WF values for all models, according to region of origin (continent)
	LF in Mha					blue WF in km3					green WF in km3
Row Labels	PHYS	EXIOBASE-min	EXIOBASE-max	FABIO-mass HYBRID-mass	FABIO-value HYBRID-value	PHYS	EXIOBASE-min	EXIOBASE-max	FABIO-mass HYBRID-mass	FABIO-value HYBRID-value	PHYS	EXIOBASE-min	EXIOBASE-max	FABIO-mass HYBRID-mass	FABIO-value HYBRID-value
EU	105.194	81.6329	104.633	97.6339	100.188	21.901	23.6932	29.2632	29.3874	29.6429	345.175	307.714	385.792	366.687	372.045
Africa	4.83593	26.0463	43.2036	6.02903	6.09985	1.37474	3.53028	5.12614	1.99423	2.0271	37.347	102.164	152.622	34.0743	33.7238
Asia	4.40009	22.949	42.9322	15.6764	14.1772	2.99759	19.4953	29.8545	4.63933	4.2436	33.2021	103.413	160.73	66.573	56.7854
Rest of Europe	8.3871	5.39241	7.63768	6.52058	5.69931	1.05469	0.971047	1.41578	1.24814	1.21489	34.6398	29.9626	41.2283	39.7424	33.7217
Latin America	13.4276	12.8779	17.3091	18.2907	17.2356	1.04277	2.24245	2.7152	1.63124	1.62121	74.5404	61.8969	82.253	99.6706	91.7317
North America	2.62673	2.66679	4.18632	5.53086	5.75558	1.22429	0.916382	1.37674	2.26211	2.25885	10.842	12.4412	18.9239	20.0812	20.1421
Oceania	1.47423	1.32034	2.66525	2.43191	2.03031	0.0870885	0.0728727	0.239514	0.220728	0.18174	3.90018	3.43445	6.28798	6.04916	5.25366
total	140.346	152.886	222.567	152.113	151.186	29.6822	50.9215	69.9911	41.3837	41.1909	539.647	621.027	847.837	632.877	613.403

## Sheet: Suppl Table 4
Suppl. Table 4: Food product LF, blue WF and green WF values for PHYS, according to region of origin (continent)
	LF in Mha							Total	blue WF in km3							Total	green WF in km3							Total
Product	AFR	ASI	EU	EUR	LAM	NAM	OCE		AFR	ASI	EU	EUR	LAM	NAM	OCE		AFR	ASI	EU	EUR	LAM	NAM	OCE
Almonds, with shell	0.00296694	0.00103285	0.636137	8.9726e-06	0.000302078	0.041272	0.0100074	0.691727	0.00210474	0.00216699	0.323611	2.50236e-07	0.00167329	0.3995	0.0139637	0.743019	0.0168888	0.00258073	3.34815	2.47594e-05	0.00424187	0.229546	0.0254596	3.6269
Anise, badian, fennel, coriander	0.00114794	0.0088318	0.00836345	0.00570584	1.99296e-06	1.99296e-06	9.96479e-06	0.024063	0.00489421	0.0262863	0.0181652	0.000324123	2.14941e-06	1.85345e-07	6.52495e-06	0.0496786	0.00151398	0.0363976	0.0247325	0.00854995	1.48316e-05	8.0655e-06	2.49299e-05	0.0712418
Apples	0.00107769	0.0140889	0.407903	0.0128244	0.0051877	0.000242705	0.00129343	0.442617	0.00604129	0.0248192	0.228698	0.00295124	0.0160117	0.0016447	0.000636398	0.280803	0.00860019	0.11341	2.44356	0.116014	0.0472179	0.00106483	0.012609	2.74248
Apricots	0.000537698	0.0261437	0.0658835	0.000153628	9.97585e-06	4.98793e-06	7.98068e-06	0.0927415	0.00114112	0.0302692	0.109754	1.64163e-05	2.05862e-05	2.83574e-05	1.09854e-05	0.14124	0.00302232	0.0956061	0.386056	0.000721384	5.2062e-05	1.86249e-05	1.21426e-05	0.485489
Areca nuts	0	2.09361e-05	0	0	0	0	0	2.09361e-05	0	4.7156e-07	0	0	0	0	0	4.7156e-07	0	0.000685971	0	0	0	0	0	0.000685971
Artichokes	0.000352419	0	0.0566965	0	9.98354e-07	9.98354e-07	0	0.057051	0.00504652	5.29627e-06	0.0968198	0	5.15251e-06	7.59947e-06	0	0.101884	0.000630975	2.53582e-06	0.294866	0	7.35488e-06	3.20671e-06	0	0.29551
Asparagus	0.000141766	2.79539e-05	0.0469526	4.89194e-05	0.00227924	2.69556e-05	0	0.0494774	0.0010968	6.09805e-05	0.128516	5.25933e-06	0.0121202	0.000118927	3.99342e-09	0.141918	0.000537189	0.000530407	0.271722	0.00010072	0.0157468	8.5554e-05	2.59572e-08	0.288722
Avocados	0.00793579	0.00261168	0.00985016	0	0.0121546	2.99276e-06	5.98551e-06	0.0325612	0.0274409	0.0214138	0.0146811	0	0.0428605	1.75615e-05	1.26474e-05	0.106427	0.0446264	0.00709079	0.0403748	0	0.0629497	1.18443e-05	4.77604e-05	0.155101
Bananas	0.0197964	0.000245484	0.0104311	0	0.100794	0	0	0.131267	0.00394146	0.000105671	0.0527369	0	0.138476	1.06676e-06	0	0.195261	0.307533	0.00438357	0.046973	0	1.1517	1.25935e-06	0	1.51059
Barley	6.57778e-06	0.00208797	2.25623	0.0558773	0.0393464	0.00440335	0.000618311	2.35857	2.01562e-06	9.8662e-05	0.0651638	0.00263661	0.00205371	0.00185156	0	0.0718063	3.2218e-05	0.00701528	8.4262	0.155923	0.168253	0.0127453	0.00219739	8.77237
Beans, dry	0.0304295	0.0775213	0.0698	0.00284215	0.0744493	0.0266653	0.00204095	0.283748	0.0132388	0.00148735	0.00841783	7.80307e-05	0.00618563	0.0104162	0	0.0398238	0.120472	0.210469	0.130924	0.00314321	0.102889	0.0671257	0.00542327	0.640446
Beans, green	0.00792693	0.000161733	0.0620417	8.28634e-05	7.98684e-05	0.000114811	0	0.0704079	0.0059372	0.000244552	0.0304456	2.06739e-05	2.69765e-05	4.1256e-05	0	0.0367163	0.0149396	0.000331884	0.107204	0.000122225	0.000204379	0.000199975	0	0.123003
Berries nes	0	0	0.0271662	0	0	0	0	0.0271662	0	0	0.00557227	0	0	0	0	0.00557227	0	0	0.0300109	0	0	0	0	0.0300109
Blueberries	0.000427964	0	0.010327	6.9831e-05	6.9831e-06	2.19469e-05	0	0.0108537	0.000983547	0	0.000271329	-3.11247e-07	2.62963e-06	4.22567e-05	3.59131e-08	0.00129949	0.000475135	0	0.0050443	0.000142355	9.32742e-07	3.4279e-05	7.5617e-07	0.00569776
Brazil nuts, with shell	0	0	0	0	0.000320023	0	0	0.000320023	0	0	0	0	0	0	0	0	0	0	0	0	0.00392316	0	0	0.00392316
Broad beans, horse beans, dry	0.000788934	0.000639137	0.0739511	0.000907774	0.000565237	0	0.00126429	0.0781165	0.000907379	0.000110327	0.00463649	1.79757e-08	0.000196118	0	0	0.00585033	0.00118641	0.00104069	0.136477	0.00224072	0.000803161	0	0.0025232	0.144271
Buckwheat	0	0.000688653	0.0119225	3.11917e-05	1.51085e-05	1.21842e-05	0	0.0126697	0	1.34524e-05	0.000307221	1.32565e-06	0	9.00269e-06	0	0.000331001	0	0.00102966	0.0454909	9.40423e-05	3.12969e-05	3.38785e-05	0	0.0466798
Cabbages and other brassicas	8.88535e-05	0.000117806	0.148795	0.00152049	2.99506e-06	1.29786e-05	9.98354e-07	0.150539	0.000447103	0.000223047	0.0998058	0.000890315	5.44702e-06	5.08232e-05	3.02202e-06	0.101426	0.000229127	0.000278592	0.534476	0.00563495	9.20583e-06	5.49714e-05	3.01603e-06	0.540686
Canary seed	0	0	-0.000328487	0	-1.46211e-06	-0.00596004	-1.46211e-06	-0.00629145	0	0	-7.55423e-07	0	0	-1.31882e-05	0	-1.39436e-05	0	0	-0.000546962	0	-3.30388e-06	-0.0329835	-3.49883e-06	-0.0335373
Carobs	0	0	0.0247851	0	0	0	0	0.0247851	0	0	0.0245093	0	0	0	0	0.0245093	0	0	0.278299	0	0	0	0	0.278299
Carrots and turnips	2.09654e-05	0.00106824	0.106038	0.000298508	4.09325e-05	5.89029e-05	9.98354e-06	0.107536	4.77932e-05	0.00339887	0.0851817	3.07593e-06	1.26611e-05	4.33495e-05	8.27676e-05	0.0887702	8.51656e-05	0.00412858	0.283586	0.000522555	1.59168e-05	0.000147449	4.50517e-05	0.288531
Cashew nuts, with shell	0.0554716	0.0313961	0	0	0.0352135	0	0	0.122081	0.00400093	0.0227727	0	0	0.0178019	0	0	0.0445755	0.494945	0.35846	0	0	0.0987054	0	0	0.95211
Cassava	0.000371	0.002258	0	0	0.00279	0	4e-06	0.005423	0	0	0	0	-2.438e-06	0	0	-2.438e-06	0.00255493	0.0212302	0	0	0.0174366	0	1.5522e-05	0.0412372
Castor oil seed	7.54776e-06	0.0200301	0	0	1.79708e-07	0	0	0.0200379	0	0.0450128	0	0	6.81095e-08	0	0	0.0450128	6.90704e-05	0.241333	0	-3.98593e-07	4.42981e-07	0	0	0.241402
Cauliflowers and broccoli	2.99506e-06	1.49753e-05	0.0971868	0.000233615	0.000685869	9.98354e-07	0	0.0981253	3.85664e-06	2.04074e-05	0.0715634	1.8787e-05	0.00598587	1.24495e-06	0	0.0775936	7.27501e-06	2.83503e-05	0.259746	0.000454215	0.0104691	2.44697e-06	9.98354e-10	0.270707
Cereals, nes	0	0	0.000248558	0	0	0	0	0.000248558	0	0	0.00162609	0	0	0	0	0.00162609	0	0	0.0105753	0	0	0	0	0.0105753
Cherries	9.97585e-07	0.00436543	0.110143	0.000108737	0.000599549	0.000189541	2.99276e-06	0.115411	5.92965e-06	0.00395096	0.159686	2.36617e-05	0.00167887	0.0016768	1.62876e-05	0.167039	6.46435e-06	0.0121463	0.540277	0.000302675	0.0034933	0.00110876	2.40169e-05	0.557358
Cherries, sour	0	2.19469e-05	0.0558488	0.00213583	9.97585e-06	1.69589e-05	0	0.0580335	0	2.41884e-05	0.00570874	0.00019999	0	2.03368e-05	0	0.00595326	0	9.78232e-05	0.32176	0.0124072	0	1.83785e-05	0	0.334284
Chestnut	0	0.00284531	0.0957008	0.00120133	0.000233288	0	0	0.0999807	0	0.00263116	0.0742179	0.00133518	0	0	0	0.0781842	0	0.0164366	0.367297	0.00332538	0	0	0	0.387058
Chick peas	0.000242672	0.00300095	0.0266979	-9.98651e-07	0.0261417	0.00648824	0.00115444	0.0637249	1.53393e-06	0.000418683	0.000828653	-1.04858e-07	0.00156652	0	0	0.00281528	0.000663111	0.00781679	0.0542166	-3.57717e-06	0.0518552	0.0206023	0.00202102	0.137172
Chicory roots	0	0	0.010304	0	0	0	0	0.010304	0	0	0.00330804	0	0	0	0	0.00330804	0	0	0.02396	0	0	0	0	0.02396
Chillies and peppers, dry	0.001721	0.009436	0.063001	0.000516	0.002725	1e-06	0	0.0774	0.00355854	0.0156131	0.00826143	4.3319e-05	0.0107442	0	0	0.0382207	0.00988771	0.0805478	0.290763	0.00327336	0.0161182	0	0	0.40059
Chillies and peppers, green	0.00172615	0.00338342	0.0559927	0.00178306	0.000160735	0	0	0.0630461	0.000992817	0.00516179	0.030302	0.0007722	3.97066e-05	8.29632e-07	4.39276e-08	0.0372694	0.00452005	0.00898762	0.158321	0.00563888	0.000449015	1.72316e-06	2.69556e-08	0.177918
Cinnamon (canella)	0.000864944	0.0114107	0	0	8.96831e-06	0	0	0.0122846	4.26762e-05	0.000484018	0	0	0	0	0	0.000526694	0.0061368	0.142723	0	0	7.61191e-05	0	0	0.148936
Cloves	0.006497	0.002662	0	0	0	0	0	0.009159	1.6477e-05	0	0	0	0	0	0	1.6477e-05	0.0835848	0.0364315	0	0	0	0	0	0.120016
Cocoa, beans	2.75391	0.148366	0	0	0.221542	0	0.000590847	3.12441	0.000601104	0	0	0	0.000131916	0	0	0.00073302	25.5634	0.966991	0	0	1.86913	0	2.28441e-06	28.3996
Coconuts	0.0102841	0.158568	0.000190206	0	0.00054595	0	0.00216952	0.171757	0	0	0	0	3.22312e-06	0	0	3.22312e-06	0.0382911	2.3338	0	0	0.00671732	0	0.024747	2.40355
Coffee, green	0.831555	0.703148	0	0	1.30201	8.99231e-06	3.99658e-06	2.83673	0.0316311	0.00133298	0	0	0.127888	0	0	0.160852	5.8049	9.23972	0	0	14.7126	8.84613e-05	2.26257e-05	29.7574
Cow peas, dry	0	0	0.00039247	0	0	0	0	0.00039247	0	0	0.000192707	0	0	0	0	0.000192707	0	0	0.0003907	0	0	0	0	0.0003907
Cranberries	0	0	0.000214481	-0.000250394	0.000527723	2.29445e-05	0	0.000514754	0	0	1.44849e-06	1.62307e-06	0	5.28551e-05	0	5.59266e-05	0	0	0.000179518	8.98325e-06	0	4.13918e-05	0	0.000229894
Cucumbers and gherkins	5.49095e-05	0.000359408	0.0504618	0.000507164	9.98354e-06	0	0	0.0513933	0.000132743	0.000877342	0.0332142	0.000217909	5.99811e-06	2.33615e-07	0	0.0344484	7.67934e-05	0.00108664	0.215721	0.00209238	2.94544e-05	3.12485e-07	0	0.219006
Currants	0	0	0.0592885	1.29686e-05	1.99517e-05	0	0	0.0593214	0	0	0.00197669	1.28289e-06	0	0	2.99276e-09	0.00197798	0	0	0.128862	1.91836e-05	0	0	1.49638e-08	0.128881
Dates	0.010246	0.002453	0.000554	1e-06	4e-06	2.3e-05	0	0.013281	0.120304	0.024888	0	1.5152e-05	0	0	0	0.145207	0.0405206	0.0132785	0.00274423	4.1905e-05	1.5429e-05	5.5852e-05	0	0.0566565
Eggplants (aubergines)	6.68897e-05	0.000131783	0.0249718	5.39111e-05	0.000152748	0	0	0.0253772	6.24271e-06	0.000302276	0.0457018	3.71328e-05	2.47013e-05	1.0343e-06	0	0.0460732	0.000282387	0.000423098	0.0680544	0.000145831	0.000529743	9.33461e-07	0	0.0694364
Eggs, hen, in shell	0.00478429	0.0641482	1.60656	0.279461	0.39326	0.0731325	0.0316608	2.453	0.00138629	0.0606307	0.371319	0.0454028	0.00402229	0.0130188	0.000166902	0.495947	0.0260073	0.430995	5.10824	1.23643	1.99973	0.30605	0.0941767	9.20164
Eggs, other bird, in shell	2.98086e-06	0.00016196	0.00782874	0.00122315	0.000967787	0.000143082	7.94897e-06	0.0103357	2.57944e-06	5.29392e-05	0.000303593	0.000156189	7.98176e-06	2.47461e-05	2.54367e-07	0.000548283	3.07456e-05	0.000707414	0.0226723	0.00386212	0.00501864	0.000580233	2.84196e-05	0.0328999
Fibre crops nes	0	0	0	0	0	0	0	0	0	0	0	0	0	0	0	0	0	0	0	0	0	0	0	0
Figs	0.000249396	0.0195557	0.0201093	4.0901e-05	0.000152631	8.97827e-06	0	0.0401169	0.00129959	0.0788834	0.0593091	8.66902e-07	2.88172e-05	5.28571e-05	0	0.139575	0.00102825	0.0921979	0.120332	0.000748086	0.00149933	4.12232e-05	0	0.215847
Flax fibre and tow	0	0	0	0	0	0	0	0	0	0	0	0	0	0	0	0	0	0	0	0	0	0	0	0
Fonio	0.000592154	0	0	0	0	0	0	0.000592154	0	0	0	0	0	0	0	0	0.00232586	0	0	0	0	0	0	0.00232586
Fruit, citrus nes	0	0	0.00339471	0	0	0	0	0.00339471	0	0	0.00441591	0	0	0	0	0.00441591	0	0	0.0161812	0	0	0	0	0.0161812
Fruit, fresh nes	0.0107949	0.0509557	0.0060733	0.00229544	0.0217104	9.97585e-07	0.00011173	0.0919424	0.0653522	0.0449909	-0.0037292	5.42327e-05	0.0306742	8.48047e-06	6.66088e-06	0.137357	0.0579861	0.388727	0.12973	0.00646713	0.176106	5.52961e-06	0.000430215	0.759452
Fruit, stone nes	0	0	0.00985115	0	0	0	0	0.00985115	0	0	0.00304829	0	0	0	0	0.00304829	0	0	0.0268153	0	0	0	0	0.0268153
Fruit, tropical fresh nes	0.00162108	0.0026446	0.00318529	0	0.000274336	0	1.99517e-06	0.0077273	0.00211531	0.0287462	0.0235578	0	0.00101837	0	9.10197e-06	0.0554468	0.0114215	0.0131396	0.0236635	0	0.00216177	0	3.91053e-06	0.0503903
Garlic	0.000178705	0.00160935	0.0347687	5.49095e-05	0.00206659	1.09819e-05	0	0.0386892	0.00119405	0.000419787	0.0318883	1.17636e-05	0.00795714	3.53727e-05	0	0.0415064	0.00018222	0.0108118	0.09505	0.000128952	0.00629962	2.20606e-05	0	0.112495
Ginger	0.000790208	0.00395403	0	0	9.96479e-05	0	1.39507e-05	0.00485784	6.74178e-05	0.000861479	0	0	3.93609e-07	2.20222e-07	1.42696e-06	0.000930938	0.0222546	0.0173647	0	0	0.000116425	5.51053e-07	6.13602e-05	0.0397977
Gooseberries	0	0	0.0168562	1.99517e-06	0	0	0	0.0168582	0	0	0.000216388	1.43652e-07	0	0	0	0.000216532	0	0	0.0451609	5.84585e-06	0	0	0	0.0451667
Grain, mixed	0	3.41159e-06	0.0407719	0.000373812	0	4.8737e-07	0	0.0411496	0	4.08123e-06	0.00133459	2.35244e-05	0	1.70579e-08	0	0.00136222	0	8.80043e-06	0.364716	0.000784771	0	9.96671e-07	0	0.365511
Grapefruit (inc. pomelos)	0.00343915	0.00504576	0.000683832	0	0.00273233	0.00133467	9.99754e-07	0.0132367	0.0106127	0.0194897	0.00174744	0	0.00433904	0.00301815	2.70933e-06	0.0392098	0.0211556	0.0646389	0.00385007	0	0.0176427	0.0109077	4.02101e-06	0.118199
Grapes	0.0259891	0.0786395	2.74156	0.0123292	0.0368647	0.0105985	0.00945942	2.91544	0.0579341	0.0269688	0.939462	0.00336184	0.0190746	0.035103	0.0125669	1.09447	0.0758895	0.350922	10.5823	0.0576821	0.0992908	0.0201125	0.0265796	11.2128
Groundnuts, with shell	0.0217987	0.0230678	0.00138579	0	0.129161	0.00403174	9.96968e-07	0.179446	0.00173006	0.00738036	5.55311e-07	0	0.0100128	0.00466237	1.91119e-06	0.0237881	0.0771624	0.0979692	0.00555728	0	0.899881	0.0231644	4.43651e-06	1.10374
Hazelnuts, with shell	0	0.0687112	0.081222	9.96956e-07	0.00613427	0.000344947	0	0.156413	0	0.0786896	0.0990462	0	0	0.00252757	0	0.180263	0	0.389143	0.466258	2.22221e-06	0	0.00177686	0	0.85718
Hemp tow waste	0	0	0	0	0	0	0	0	0	0	0	0	0	0	0	0	0	0	0	0	0	0	0	0
Hempseed	0	0	0.000140173	0	0	0	0	0.000140173	0	0	-9.74164e-06	0	0	0	0	-9.74164e-06	0	0	0.0771501	0	0	0	0	0.0771501
Hops	0	1.98e-06	0.0151282	0.00092862	0	0.00024255	4.158e-05	0.0163429	1.98e-09	2.5641e-07	0.00190995	0.00148483	4.95e-09	0.00046904	1.99802e-05	0.00388407	2.7819e-07	1.31442e-05	0.0580751	0.00296281	3.861e-08	0.0004779	0.000116602	0.0616459
Jute	0	0	0	0	0	0	0	0	0	0	0	0	0	0	0	0	0	0	0	0	0	0	0	0
Kiwi fruit	0	6.9831e-06	0.0213623	0	0.00280222	2.99276e-06	0.00467069	0.0288452	0	0.000117263	0.0337205	9.97585e-10	0.025022	2.83474e-05	0.0139459	0.0728339	0	0.000314349	0.106311	1.16717e-07	0.0155678	1.13505e-05	0.0394598	0.161664
Kola nuts	0.000323014	0	0	0	0	0	0	0.000323014	8.39238e-06	0	0	0	0	0	0	8.39238e-06	0.00419206	0	0	0	0	0	0	0.00419206
Leeks, other alliaceous vegetables	0.000212649	0.0002426	0.024271	8.28634e-05	5.99013e-06	0	0	0.0248151	0.000105985	0.000752623	0.0170542	5.84726e-05	4.51256e-07	0	0	0.0179718	0.000234457	0.00112465	0.0251083	0.000382495	1.0902e-06	0	0	0.026851
Lemons and limes	0.00181575	0.00290401	0.0666248	0	0.0120236	1.99314e-06	0	0.0833702	0.00631459	0.00926282	0.119662	0	0.0107946	4.19955e-06	1.85362e-07	0.146039	0.00914804	0.0110972	0.250047	4.98286e-09	0.102423	2.02693e-05	2.84023e-07	0.372736
Lentils	9.98651e-05	0.00926748	0.0415559	0.00243871	0.00129325	0.0578638	0.000775952	0.113295	3.6306e-05	0.00226249	0.0107547	0.000216192	6.42702e-05	0	0	0.0133339	0.000202931	0.0415123	0.107099	0.00574767	0.00343909	0.180353	0.00247	0.340823
Lettuce and chicory	0.000381371	3.29457e-05	0.0978248	0.000235612	1.79704e-05	9.98354e-07	0	0.0984937	0.000339029	3.49674e-05	0.0875206	1.13423e-05	7.81332e-05	1.8829e-06	9.98354e-10	0.087986	0.000386097	5.51132e-05	0.232738	0.000208685	1.74442e-05	1.44961e-06	1.99671e-09	0.233407
Linseed	1.43767e-06	0.0377341	0.00873437	0.0234992	0.000609212	0.000777419	3.59417e-07	0.0713561	1.16433e-06	0.0504856	0.000837429	0.00155378	0.0004157	6.15236e-05	1.27413e-07	0.0533554	4.0925e-06	0.055607	0.0423785	0.0760746	0.00434415	0.00257904	1.19147e-06	0.180989
Lupins	0	0	0.0137714	0	0	0	0	0.0137714	0	0	0.000894397	0	0	0	0	0.000894397	0	0	0.0327256	0	0	0	0	0.0327256
Maize	0.000310641	0.00152594	0.940136	0.163206	0.01663	0.00509442	1.07118e-05	1.12691	2.20667e-05	0.000303313	0.573621	0.093384	0.000869608	0.00246768	3.06347e-05	0.670698	0.00210625	0.00586315	3.47484	0.753152	0.11672	0.0205107	4.04637e-05	4.37323
Maize, green	2.99506e-06	0.00234114	0.0827376	0.00015175	1.6972e-05	0.000489194	6.98848e-06	0.0857467	8.97321e-06	0.000749579	0.0450366	0.000106668	2.23881e-05	0.00165979	9.88071e-06	0.0475939	1.1509e-05	0.0133043	0.137731	0.000701123	7.38423e-05	0.00160935	1.53826e-05	0.153446
Mangoes, mangosteens, guavas	0.0264739	0.00126394	0	0	0.0131751	9.97585e-07	1.99517e-06	0.040916	0.00301965	0.0085145	0	0	0.0299339	1.71126e-05	1.4469e-05	0.0414997	0.322804	0.00884955	0	0	0.103885	5.1219e-05	5.92266e-06	0.435596
Manila fibre (abaca)	0	0	0	0	0	0	0	0	0	0	0	0	0	0	0	0	0	0	0	0	0	0	0	0
Mate	0	0	0	0	0.0010948	0	0	0.0010948	0	0	0	0	0.00156334	0	0	0.00156334	0	0	0	0	0.0152956	0	0	0.0152956
Meat, ass	-1e-06	8e-06	0.000779	8.5e-05	9e-05	1.7e-05	4e-06	0.000982	-1.36e-07	1.872e-05	0.000896552	2.1332e-05	7.47e-07	3.437e-06	3e-08	0.000940682	-6.139e-06	0.00010049	0.00896298	0.00037094	0.000469965	7.5524e-05	1.1367e-05	0.00998513
Meat, cattle	0.16887	0.216168	22.2079	0.927943	2.79629	0.351713	0.296917	26.9658	0.00512777	0.181858	1.87966	0.108448	0.0179258	0.0471253	0.00810788	2.24825	0.256093	1.32604	59.3258	3.63845	10.0918	1.15183	0.580975	76.3709
Meat, chicken	0.0131345	0.240048	4.72122	0.881156	1.23768	0.265454	0.0876121	7.44631	0.00351841	0.199949	1.07599	0.135433	0.0151948	0.057595	0.00085832	1.48854	0.0708698	1.4375	15.2441	3.88898	6.46634	1.114	0.270137	28.4919
Meat, duck	0.000334199	0.00885878	0.219802	0.0192798	0.0527337	0.00778136	0.00301278	0.311803	0.000164213	0.00530034	0.0240484	0.000914815	0.000421244	0.000988888	6.28494e-06	0.0318442	0.00192095	0.0532522	0.762708	0.0893107	0.278505	0.0321702	0.00890347	1.22677
Meat, goat	-0.000180291	0.000947506	0.504744	0.00899003	0.0113612	0.000946526	0.00457781	0.531387	1.6235e-05	0.00156544	0.0398563	0.00235144	9.99114e-05	0.00014361	6.18632e-05	0.0440948	-0.00306635	0.00562276	1.00322	0.0385337	0.0526301	0.00389335	0.00743145	1.10827
Meat, goose and guinea fowl	6.58423e-05	0.000721272	0.0566692	0.00424882	0.00808463	0.0010016	8.97849e-05	0.0708812	1.14107e-05	0.000446702	0.00147437	0.000178439	6.35937e-05	0.000190022	7.71153e-07	0.0023653	0.000453923	0.00343964	0.189046	0.020757	0.0408854	0.00410089	0.000268702	0.258952
Meat, horse	0.000216	0.001879	0.505102	0.014944	0.093657	0.111284	0.001076	0.728158	5.3961e-05	0.00202395	0.0758979	0.00161009	0.0352787	0.0897208	0.000664439	0.20525	0.00125455	0.0125228	2.01423	0.0589679	0.618244	0.553361	0.00423155	3.26281
Meat, nes	0.001832	0.042176	0.138311	0.04495	0.059341	0.020009	0.007405	0.314024	0.000383389	0.0334716	0.0260474	0.00853189	0.00318931	0.0034954	0.00116149	0.0762805	0.00909128	0.248358	0.458657	0.166794	0.305415	0.0804983	0.0287114	1.29753
Meat, pig	0.0224494	0.417219	10.2636	1.78598	2.5663	0.518412	0.226042	15.8	0.00720355	0.399223	2.30846	0.280279	0.027433	0.0889995	0.00110378	3.1127	0.122447	2.58117	33.0131	7.84094	13.0724	2.16692	0.668376	59.4653
Meat, rabbit	0.000173	0.008812	0.170036	0.02792	0.042818	0.007422	0.001633	0.258814	8.3245e-05	0.00623139	0.0518433	0.00515102	0.0004364	0.00128359	4.6303e-05	0.0650753	0.000161089	0.0470895	0.539055	0.12186	0.218351	0.0312871	0.0050057	0.962809
Meat, sheep	0.000875977	0.0108968	3.15414	0.257697	0.160116	0.0117228	0.323397	3.91884	0.000156237	0.00896805	0.133976	0.0102498	0.00126433	0.00177332	0.00480997	0.161198	-0.00196384	0.0717981	6.10042	0.53466	0.463266	0.045384	0.650831	7.86439
Meat, turkey	0.00235636	0.030071	0.805609	0.150869	0.227207	0.0406706	0.0138648	1.27065	0.000660611	0.0263798	0.187066	0.0222263	0.00292053	0.00674069	0.000103749	0.246097	0.0134438	0.202085	2.64968	0.66381	1.16052	0.169444	0.0417514	4.90073
Melons, other (inc.cantaloupes)	0.00183198	0.000416314	0.0729787	0.000107822	0.00772227	1.99671e-06	0	0.0830591	0.000389758	0.000624943	0.0729226	2.19478e-05	0.000570614	1.71917e-06	1.49753e-08	0.0745316	0.00429669	0.000857358	0.206865	0.000439997	0.032083	3.72686e-06	1.20801e-07	0.244546
Melonseed	0	0	-0.0074464	0	0	0	0	-0.0074464	0	0	-0.00857242	0	0	0	0	-0.00857242	0	0	-0.00863391	0	0	0	0	-0.00863391
Milk, whole fresh buffalo	0.000111415	0.000563857	0.0434683	0.00514253	0.0047114	0.000564826	0.000106571	0.0546689	3.53253e-05	0.000542557	0.00781361	0.000685823	5.31604e-05	7.61526e-05	7.57622e-06	0.00921421	0.00066398	0.00336977	0.143769	0.0223429	0.0220566	0.00241952	0.000408789	0.195031
Milk, whole fresh cow	0.0429577	0.486375	28.4081	1.66193	2.35341	0.459423	0.237214	33.6494	0.00904363	0.301537	3.11675	0.188284	0.0242037	0.0764554	0.00520342	3.72148	0.22343	2.57932	84.2819	6.88953	12.0104	1.87258	0.677939	108.535
Milk, whole fresh sheep	-0.000423377	0.00683216	0.876458	0.0598589	0.0714722	0.00859833	0.00141449	1.02421	0.000143563	0.0101347	0.217265	0.0146303	0.000599199	0.00138398	2.83866e-05	0.244185	-0.0102846	0.0475384	2.89291	0.257601	0.344624	0.0364459	0.00438314	3.57322
Millet	-7e-06	0.000567	-0.004308	0.005029	0.00026	0.000834	5.5e-05	0.00243	-1.552e-06	9.2106e-05	0	0.000468049	7.6624e-05	4.071e-05	0	0.000675937	-1.5941e-05	0.00209086	-0.00849595	0.0153638	0.00151477	0.00200412	0.000163347	0.012625
Mushrooms and truffles	0	0.000235612	0.000751761	0	0	0	0	0.000987372	2.20776e-05	0.000327856	0.0954147	0.000259107	0	1.0293e-05	4.17312e-07	0.0960345	2.90072e-05	0.0143957	0.244985	0.00261104	0	1.23257e-05	2.12649e-07	0.262033
Mustard seed	1.58084e-06	0.000485119	0.0042074	0.00339386	0	0.00228115	0	0.0103691	0	1.7409e-07	0	0	0	0	0	1.7409e-07	2.86961e-06	0.000481775	0.00563158	0.0052573	0	0.00417436	0	0.0155479
Nutmeg, mace and cardamoms	6.97536e-06	0.022936	0	0	0.00305122	0	0	0.0259942	1.60334e-06	0.00417794	0	0	0.000506111	0	0	0.00468565	0.00010104	0.130648	0	0	0.044376	0	0	0.175125
Nuts, nes	0.00304769	0.0419649	0.00251133	0.00219231	0.00305467	0.00585014	0.00125517	0.0598762	0.0120895	0.0432833	0.00352814	0.00213896	0.0105684	0.0279953	0.00273742	0.102341	0.0434746	0.322728	0.016371	0.0119422	0.0314849	0.0242814	0.00352963	0.453812
Oats	0	0.000224219	0.341229	0.0015017	0.00017523	3.67418e-05	1.69578e-05	0.343184	1.13052e-08	0.000761586	0.183591	6.24338e-05	0.000151012	3.83057e-06	4.09907e-06	0.184574	5.65259e-09	0.00036196	1.39946	0.00305213	0.000791746	0.00010464	5.08337e-05	1.40383
Oil, palm fruit	0.0187399	0.249395	0	0	0.0122655	0	0.000413445	0.280814	1.97054e-05	0	0	0	0	0	0	1.97054e-05	0.145244	3.57803	0	0	0.131399	0	0.00416768	3.85884
Oilseeds nes	0.00480145	0.0123837	0.0115763	0.00341752	0	0.000255006	0	0.032434	0.00125748	0.00416519	5.55094e-05	0.000314682	0	1.80533e-05	0	0.00581092	0.0310166	0.0593524	0.00851233	0.0107231	0	0.000880097	0	0.110484
Okra	0	0	8.68568e-05	0	0	0	0	8.68568e-05	0	0	6.81067e-05	0	0	0	0	6.81067e-05	0	0	0.000109805	0	0	0	0	0.000109805
Olives	0.41477	0.0189382	3.28491	0.000697971	0.00177992	8.28725e-06	0.000174953	3.72128	0.15238	0.0118586	2.11774	0.000289367	0.00536081	3.52042e-05	0.000182392	2.28785	1.85344	0.0865751	14.8027	0.00740336	0.0114083	2.93258e-05	0.000526668	16.7621
Onions, dry	0.000965175	0.00088924	0.144754	0.00122595	0.000792323	0.000715389	0.000558523	0.149901	0.00538227	0.00184935	0.130645	0.000874176	0.0023343	0.00272109	0.00417672	0.147983	0.00226945	0.00235772	0.536618	0.00463231	0.00323835	0.00197359	0.00195097	0.55304
Onions, shallots, green	-3.19473e-05	5.49095e-05	0.00750962	1.49753e-05	5.99013e-06	0	0.000208656	0.00776221	-6.26288e-05	0.000110182	0.00768041	6.39745e-06	6.23971e-06	0	0.000134709	0.00787531	-8.0665e-05	0.000136786	0.0108521	3.96966e-05	1.50602e-05	0	0.000530415	0.0114934
Oranges	0.0221756	0.00160875	0.259517	1.99349e-06	0.0657205	0.00846338	4.38569e-05	0.357531	0.124179	0.00725406	0.580792	2.49187e-08	0.0222514	0.0154598	0.000150748	0.750087	0.138732	0.00546125	1.25257	2.09157e-05	0.585246	0.0626527	0.000223608	2.04491
Papayas	9.87609e-05	3.89058e-05	0	0	0.000682348	0	0	0.000820015	2.067e-06	9.45581e-05	0	0	0.000495781	7.08286e-08	0	0.000592477	0.000404747	0.000594409	0	0	0.0054464	4.01029e-07	0	0.00644596
Peaches and nectarines	0.000591568	0.000208495	0.199107	0.000353145	0.000525727	0	4.98793e-06	0.200791	0.00347119	0.000358323	0.426906	0.000119877	0.00151837	2.49297e-06	2.05313e-05	0.432397	0.00334297	0.000783913	1.06513	0.00214766	0.00403914	1.68791e-06	1.8192e-05	1.07546
Pears	0.00130883	0.000457892	0.0911833	0.000266355	0.00256579	3.09251e-05	3.99034e-06	0.0958171	0.00879852	0.00045816	0.14152	4.06416e-06	0.013201	0.000214927	4.23076e-06	0.164201	0.0111331	0.00543386	0.465954	0.00122498	0.0178095	0.00014519	3.65136e-05	0.501737
Peas, dry	0.000270993	0.000827979	0.127185	0.0918017	0.0120867	0.0079678	0.00134397	0.241484	1.81995e-07	3.30992e-06	0.0074555	0.00559338	0.000341334	8.58308e-05	0	0.0134795	0.000253509	0.0011932	0.347546	0.195141	0.0174013	0.0195975	0.00222778	0.58336
Peas, green	0.00124894	1.3977e-05	0.110694	0.00518745	0.000939451	9.78387e-05	0	0.118181	0.000565514	8.38318e-06	0.044366	0.000612157	0.000327225	9.92464e-06	7.887e-08	0.0458893	0.00280999	5.23327e-05	0.202039	0.0175038	0.00273699	0.000270672	3.97345e-07	0.225413
Pepper (piper spp.)	0.00156	0.052144	0.003839	0	0.005519	0	0	0.063062	4.4304e-05	0.0109456	0	0	0.0015932	0	0	0.0125831	0.00791313	0.196022	0	0	0.0196146	0	0	0.223549
Peppermint	0	0	5.94e-05	0	0	0	0	5.94e-05	0	0	1.1192e-05	0	0	0	0	1.1192e-05	0	0	3.06306e-05	0	0	0	0	3.06306e-05
Persimmons	0	4.98793e-05	0.00955387	0	-9.97585e-07	0	0	0.00960276	0	0.000496605	0.0833145	0	-1.32679e-07	0	-3.89058e-08	0.083811	0	0.000208497	0.160084	0	-3.02268e-07	0	-9.11793e-07	0.160291
Pineapples	0.003607	0.011951	6e-05	0	0.013307	4e-06	0	0.028929	0.00042596	0.00332577	1.2578e-05	0	0.00423584	5.08e-07	4.4e-08	0.0080007	0.0328353	0.0625248	0.000329554	0	0.0554647	1.4625e-05	1.486e-06	0.15117
Pistachios	0.00188026	0.0283594	0.0127351	0	0	0.011128	2.09361e-05	0.0541237	0.00109499	0.21839	0.00843393	0	0	0.0855469	0	0.313466	0.00780697	0.0649712	0.0222095	0	0	0.0376993	0	0.132687
Plantains	0.000317	7e-06	0	0	0.01014	0	0	0.010464	1.2e-07	0	0	0	0.0083082	0	0	0.00830832	0.00277226	4.6354e-05	0	0	0.0976334	0	0	0.100452
Plums and sloes	0.00228647	0.000490812	0.150841	0.0101774	0.00964864	0.00461682	3.99034e-06	0.178065	0.014078	0.00204122	0.0988933	0.000794781	0.0331017	0.0352422	1.93771e-05	0.184171	0.0133605	0.00324404	0.908204	0.039027	0.0645434	0.0219959	1.29916e-05	1.05039
Poppy seed	0	0.00025249	-0.0125614	8.62601e-06	0	0	0	-0.0123003	0	0	0	0	0	0	0	0	0	0.00019541	-0.00987914	5.85562e-06	0	0	0	-0.00967788
Potatoes	0.00523094	0.002518	1.26101	0.00641864	1.80502e-05	0.000112814	2.70752e-06	1.27531	0.0326363	0.00873001	0.578148	0.00231135	3.80326e-05	0.000392939	8.21102e-06	0.622265	0.00408643	0.00403341	4.57806	0.0134898	6.2477e-05	0.000271391	4.55947e-06	4.6
Pulses, nes	0	0	0.0347081	0	0	0	0	0.0347081	0	0	0.00793097	0	0	0	0	0.00793097	0	0	0.144213	0	0	0	0	0.144213
Pumpkins, squash and gourds	0.00143264	0.00118505	0.0438737	9.98354e-07	0.000567065	5.89029e-05	0	0.0471183	0.000429771	0.000346946	0.0245597	1.71218e-06	0.000200306	3.86703e-05	5.89029e-08	0.0255772	0.00319818	0.0011118	0.118175	3.78276e-06	0.00190272	0.000198464	6.53922e-07	0.124591
Pyrethrum, dried	0	0	0	0	0	0	0	0	0	0	0	0	0	0	0	0	0	0	0	0	0	0	0	0
Quinces	5.98551e-06	0.000175575	0.004545	2.99276e-06	6.38455e-05	0	0	0.0047934	9.40424e-06	0.000277364	0.00276265	6.18503e-08	9.43017e-06	0	0	0.00305891	8.08343e-06	0.000863897	0.0118679	1.27601e-05	2.13673e-05	0	0	0.012774
Quinoa	0	0	0	0	-0.00080221	0	0	-0.00080221	0	0	0	0	-1.5088e-05	0	0	-1.5088e-05	0	0	0	0	-0.00184328	0	0	-0.00184328
Rapeseed	3.95209e-07	0.011287	0.433275	0.0972258	0.00273465	0.0213482	0.116089	0.68196	0	0.000436483	0.00358312	0	0	2.37193e-05	0	0.00404332	2.90538e-06	0.0282438	1.81307	0.564273	0.0142576	0.0904657	0.339038	2.84935
Raspberries	0	0	0.036773	0	0	0	0	0.036773	0	0	0.00441526	0	0	0	0	0.00441526	0	0	0.0671927	0	0	0	0	0.0671927
Rice, paddy	0.00274081	0.159207	0.361707	0.00119352	0.0288495	0.00235788	6.0259e-05	0.556116	0.0257499	0.261214	1.84436	0.00995266	0.0817255	0.0164528	0.000612862	2.24006	0.00165746	0.880145	1.20132	0.00468436	0.188575	0.00819728	0.00013483	2.28472
Roots and tubers, nes	-0.000113925	-4.28435e-05	0.00434278	0	-1.07109e-05	0	0	0.0041753	-3.10421e-06	-1.57255e-06	1.6487e-05	0	3.94161e-06	0	-8.76345e-09	1.57431e-05	-0.000298506	-6.03841e-05	1.66934e-05	0	3.29019e-06	0	-1.19086e-06	-0.000340097
Rubber, natural	0	0	0	0	0	0	0	0	0	0	0	0	0	0	0	0	0	0	0	0	0	0	0	0
Rye	0	0.000645511	1.35254	0.130295	0	0	0	1.48348	0	0	0	0.011937	0	0	0	0.011937	0	0.00071644	4.30941	0.3609	0	0	0	4.67103
Safflower seed	0	-5.39125e-07	-0.00117475	0	0.00332694	0.0006164	2.03071e-05	0.00278836	0	-3.4504e-08	-0.0012575	0	0.000972053	0.00061394	7.00611e-06	0.000335465	0	-4.38938e-06	-0.00164939	0	0.0150576	0.000989657	5.08668e-05	0.0144443
Seed cotton	0.00772198	0.00427608	0.0127562	0	0.000826404	0.000736116	7.29373e-05	0.0263897	0.00134747	0.0245845	0.0544756	0	0.000121698	0.00175671	0.000655724	0.0829417	0.0369452	0.0165637	0.0189447	0	0.00560572	0.00411261	0.000300406	0.0824724
Sesame seed	0.0565515	0.109922	0.000148815	9.5394e-07	0.0101614	0	0	0.176785	0.0137333	0.0167193	0.000118425	1.18289e-07	0.00101772	0	0	0.0315888	0.187869	0.585968	0.00018897	1.34124e-06	0.0390276	0	0	0.813054
Sorghum	0	0	0	0	0	0	0	0	0	0	0	0	0	0	0	0	0	0	0	0	0	0	0	0
Soybeans	0.00031184	0.0213459	0.00717534	0.0499049	0.801674	0.0866929	0	0.967104	3.71634e-07	0.000699416	0.0115229	2.6355e-06	0.00361549	0.0165255	0	0.0323663	5.02107e-05	0.109506	0.108404	0.221471	4.14728	0.35456	2.17985e-07	4.94127
Spices, nes	0.000268053	0.00324254	0.00135123	0.000112602	4.08557e-05	0	0	0.00501528	0.000217548	0.00317713	0.00141114	0.000279435	2.16924e-05	0	0	0.00510695	0.000933562	0.017942	0.00486107	0.000299387	0.000203912	0	0	0.0242399
Spinach	8.98519e-06	5.89029e-05	0.0252514	0	0	9.98354e-07	0	0.0253203	3.46329e-06	3.63062e-05	0.0160092	3.99342e-09	2.39605e-08	4.10324e-07	9.98354e-10	0.0160494	1.20022e-05	8.02008e-05	0.0343968	1.17806e-07	4.89194e-08	6.66901e-07	3.99342e-09	0.0344899
Strawberries	0.000436942	0.00023543	0.0899972	3.59131e-05	1.99517e-05	2.59372e-05	0	0.0907513	0.00284448	0.00153691	0.102824	1.90748e-05	0.000136726	7.93399e-05	0	0.10744	0.000678222	0.000809054	0.254903	0.000196955	0.000103637	0.00011617	0	0.256807
String beans	0	0	0.0347976	0	0	0	0	0.0347976	0	0	0.00788639	0	0	0	0	0.00788639	0	0	0.0899782	0	0	0	0	0.0899782
Sugar beet	0.00529323	0.00204767	0.979424	0.114506	1.22529e-05	0.00305528	0	1.10434	0.0448675	0.0176302	0.279587	0.0309388	7.68477e-05	0.00726036	0	0.38036	0.00408956	0.00676693	4.20557	0.61957	4.16258e-05	0.0134545	0	4.84949
Sugar cane	0.0649257	0.0370195	4.32454e-05	0	0.118029	0.0020974	0.00449031	0.226605	0.372968	0.305365	0.000357906	0	0.0935879	0.00408242	0.0116574	0.788019	0.608645	0.324549	0.000238195	0	1.16549	0.0284136	0.0281772	2.15551
Sunflower seed	0.00130686	0.00770559	1.40844	0.639323	0.067787	0.00625852	2.01413e-05	2.13084	3.98263e-05	0.00386402	0.332272	0.0152847	0.00135284	0.00139423	0	0.354207	0.0128474	0.0317666	5.53032	2.8472	0.331727	0.0326066	9.37143e-05	8.78655
Sweet potatoes	-9.63549e-07	-4.28625e-07	7.85241e-07	0	-7.40664e-07	-6.41223e-07	0	-1.98882e-06	-1.149e-06	-4.01611e-07	3.88347e-06	0	-5.01937e-08	-8.15787e-07	0	1.46688e-06	-3.2099e-06	-7.07845e-07	1.64936e-05	0	-3.03375e-06	-3.00553e-06	0	6.53654e-06
Tangerines, mandarins, clementines, satsumas	0.00383548	0.00300818	0.130088	0	0.00282777	9.66845e-05	9.96747e-06	0.139867	0.0175767	0.0190927	0.315529	0	0.00680702	0.000237781	3.87565e-05	0.359282	0.0161046	0.0120114	0.646737	3.85741e-07	0.0176494	0.000880358	5.73618e-05	0.693441
Taro (cocoyam)	0	0	7.2055e-05	0	0	0	0	7.2055e-05	0	0	0.000316458	0	0	0	0	0.000316458	0	0	0.000160285	0	0	0	0	0.000160285
Tea	0.0154182	0.070312	1.29976e-05	1.69969e-05	0.00405025	0	0	0.0898104	0.0287793	0.0773203	2.24509e-05	0	0.00979383	0	0	0.115916	0.140144	0.845703	0.000146679	1.01881e-06	0.0616654	0	0	1.04766
Tobacco, unmanufactured	0	0	0	0	0	0	0	0	0	0	0	0	0	0	0	0	0	0	0	0	0	0	0	0
Tomatoes	0.00462772	0.0148141	0.212103	0.000876054	0.00064357	0.00223404	4.98892e-06	0.235303	0.0173385	0.00736642	0.26441	0.00124924	0.00157361	0.0148396	1.69404e-05	0.306794	0.0141045	0.11956	0.792869	0.00432107	0.00139755	0.00627135	9.83216e-06	0.938533
Triticale	0	-4.19138e-05	0.0341802	-7.31054e-06	0	0	0	0.034131	0	-2.09179e-06	-0.0049679	-2.03233e-07	0	0	0	-0.0049702	0	-0.000113241	0.321706	-1.01685e-05	0	0	0	0.321583
Vanilla	0.00221418	0.00021225	0	0	-9.96479e-07	0	6.47712e-05	0.0024902	0.0129002	0.000276053	0	0	-4.39148e-06	0	0.00013782	0.0133096	0.0222794	0.00154118	0	0	-7.2743e-06	0	0.00114605	0.0249593
Vegetables, fresh nes	0.0822554	0.13083	0.217417	0.00931864	0.0167234	0.000424301	8.18651e-05	0.457051	0.0653216	0.0713942	0.203604	0.00419718	0.0228316	0.0012042	0.000212096	0.368765	0.0906741	0.369029	0.595447	0.0269845	0.0398286	0.0011965	0.000314264	1.12347
Vegetables, leguminous nes	0	0	0.0208636	0	0	0	0	0.0208636	0	0	0.00857005	0	0	0	0	0.00857005	0	0	0.0231406	0	0	0	0	0.0231406
Vetches	0	0	0.0761172	0	0	0	0	0.0761172	0	0	0.0112607	0	0	0	0	0.0112607	0	0	0.166018	0	0	0	0	0.166018
Walnuts, with shell	0	0.00278948	0.073701	0.00526991	0.00551616	0.00909423	0.000508448	0.0968792	0	0.00476164	0.0567736	0.0004313	0.0317174	0.0779591	0	0.171643	0	0.0277117	0.345261	0.0250961	0.049731	0.0541262	0	0.501926
Watermelons	0.0011541	0.000627965	0.0758669	0.00287227	0.00276844	9.98354e-07	0	0.0832907	0.000552042	0.00090708	0.0764471	0.000542966	9.11977e-05	3.11287e-06	7.28799e-08	0.0785436	0.00536358	0.00224587	0.280282	0.0148885	0.0150832	3.04598e-06	6.4893e-08	0.317866
Wheat	0.00153155	0.287272	10.8051	0.780368	0.0562075	0.416493	0.0783784	12.4254	0.000573737	0.0297902	0.399381	0.0315667	0.021637	0.0593902	0.00263709	0.544976	0.00680776	0.696606	48.4255	2.92066	0.260163	1.9376	0.329475	54.5768
Yams	0	0	0.000115	0	0	0	0	0.000115	0	0	5.89e-05	0	0	0	0	5.89e-05	0	0	0.0003097	0	0	0	0	0.0003097
Grand Total	4.83593	4.40009	105.194	8.3871	13.4276	2.62673	1.47423	140.346	1.37474	2.99759	21.901	1.05469	1.04277	1.22429	0.0870885	29.6822	37.347	33.2021	345.175	34.6398	74.5404	10.842	3.90018	539.647

## Sheet: Suppl Table 5
Suppl. Table 5: Food product LF, blue WF and green WF values for EXIOBASE-MIN and EXIOBASE-MAX, according to region of origin (continent)
			LF in Mha								blue WF in km3								green WF in km3
Product	EXIOBASE-min	EXIOBASE-max	AFR	ASI	EU	EUR	LAM	NAM	OCE	Grand Total	AFR	ASI	EU	EUR	LAM	NAM	OCE	Grand Total	AFR	ASI	EU	EUR	LAM	NAM	OCE	Grand Total
Additives/Blending Components			0.00024	0.000469	0.000143	0.000138	0.002264	5.4e-05	3.2e-05	0.00334	2.3385e-05	0.000246976	1.6008e-05	2.0927e-05	0.000528239	2.2519e-05	6.01e-06	0.000864064	0.000770787	0.00139386	0.000638071	0.000606784	0.00762681	0.000249703	6.6632e-05	0.0113526
Air transport services		x	0.418806	0.385107	0.022511	0.021976	0.030883	0.01602	0.014734	0.910037	0.036435	0.180298	0.00500187	0.00422713	0.00374012	0.00477444	0.00180871	0.236285	1.1457	1.01722	0.083742	0.099385	0.152616	0.072077	0.0314958	2.60224
Aluminium and aluminium products			0.039615	0.013964	0.001253	0.002405	0.001605	0.00111	0.000702	0.060654	0.00359447	0.00774131	0.000210087	0.000345086	0.000212425	0.000303588	8.9776e-05	0.0124967	0.109106	0.0399043	0.00499539	0.0106934	0.00837436	0.00543291	0.00171945	0.180226
Aluminium ores and concentrates			0.349924	0.009732	0.003606	0.001892	0.004559	0.005022	0.001168	0.375903	0.031528	0.0112525	0.000129533	0.0001546	0.000571254	0.000968133	4.3077e-05	0.0446471	0.945086	0.0354171	0.016175	0.010586	0.0232482	0.0275401	0.00403354	1.06209
Animal products nec		x	0.149958	0.118313	0.169348	0.015557	0.099191	0.004986	0.002498	0.559851	0.00775152	0.0310502	0.0454673	0.00326552	0.0104903	0.00173166	0.00033652	0.100093	0.399733	0.206863	0.62281	0.0725802	0.283689	0.0242436	0.00514341	1.61506
Anthracite			0.000171	0.000172	1.5e-05	0.000331	1.9e-05	9e-06	8e-06	0.000725	1.3964e-05	9.7315e-05	5.978e-06	4.1683e-05	3.182e-06	3.902e-06	1.495e-06	0.000167519	0.000455912	0.000494415	9.5479e-05	0.00140512	0.0001116	4.714e-05	1.538e-05	0.00262504
Aviation Gasoline			2.2e-05	2e-05	0	3e-06	4e-06	1e-06	1e-06	5.1e-05	2e-06	1.2582e-05	6.59e-07	5.74e-07	5.11e-07	5.93e-07	2.3e-07	1.7149e-05	6.4149e-05	6.1033e-05	1.2236e-05	1.779e-05	2.1148e-05	7.946e-06	3.7e-06	0.000188002
Basic iron and steel and of ferro-alloys and first products thereof			0.008635	0.008609	0.001244	0.00377	0.001069	0.000585	0.000391	0.024303	0.00076873	0.00436919	0.000243265	0.000480538	0.000133824	0.000192009	6.5044e-05	0.0062526	0.0239592	0.0234128	0.00482335	0.0162417	0.00565044	0.00266661	0.000883784	0.0776379
Beverages	x	x	0.497705	0.474099	2.41464	0.163742	0.225511	0.082102	0.046458	3.90426	0.083421	0.398451	0.60044	0.0339645	0.0429932	0.0275352	0.00422941	1.19103	2.11332	2.00426	9.34981	0.88217	1.20168	0.399271	0.123053	16.0736
Biodiesels			0.003716	0.010216	0.001378	0.000775	0.001005	0.000442	0.000474	0.018006	0.000385073	0.00463857	0.000314264	0.000140366	0.000157846	0.000161324	6.5233e-05	0.00586268	0.0115265	0.0284727	0.00527316	0.00357767	0.00476355	0.00198571	0.00111523	0.0567145
Biogas			0.000106	0.000168	8e-06	1e-05	1.4e-05	7e-06	8e-06	0.000321	9.617e-06	7.6814e-05	2.518e-06	2.198e-06	1.862e-06	2.763e-06	1.057e-06	9.6829e-05	0.000302822	0.000391662	8.0896e-05	5.4946e-05	8.0867e-05	3.6024e-05	1.644e-05	0.000963657
Biogasoline			0.00357	0.004301	0.001945	0.000444	0.000676	0.000481	0.00037	0.011787	0.000351731	0.00236005	0.000321753	0.000115384	7.8906e-05	0.000194235	6.0823e-05	0.00348288	0.0108123	0.0123936	0.0075228	0.00219766	0.00356587	0.00207809	0.000719337	0.0392898
Bitumen			0.000612	0.000587	0.000151	0.000479	7.7e-05	3e-05	2.5e-05	0.001961	4.9801e-05	0.000329044	2.4149e-05	6.1713e-05	1.2247e-05	1.0999e-05	3.833e-06	0.000491786	0.00166001	0.00164975	0.00068255	0.00207669	0.000402723	0.000145497	5.9407e-05	0.00667663
BKB/Peat Briquettes			0.001597	0.001462	0.000145	0.000217	0.000145	6.7e-05	6.4e-05	0.003697	0.000125599	0.000565043	2.3904e-05	3.3067e-05	1.719e-05	2.3333e-05	1.2162e-05	0.000800298	0.00401097	0.00329523	0.000614708	0.000952796	0.000697976	0.000308507	0.000128749	0.0100089
Blast Furnace Gas			2.1e-05	1.7e-05	1e-06	5e-06	2e-06	0	1e-06	4.7e-05	2.026e-06	1.0811e-05	7.06e-07	8.75e-07	3.85e-07	3.84e-07	1.65e-07	1.5352e-05	6.2762e-05	5.5653e-05	1.8345e-05	2.9951e-05	1.432e-05	5.446e-06	2.72e-06	0.000189197
Bricks, tiles and construction products, in baked clay			0.001479	0.001451	0.000247	0.000164	0.000172	8.8e-05	7.7e-05	0.003678	0.000128522	0.00071439	4.7403e-05	2.8617e-05	2.1071e-05	2.6986e-05	1.1229e-05	0.000978218	0.00410192	0.00377356	0.00101766	0.000790223	0.000865492	0.000373157	0.000167364	0.0110894
Cattle		x	0.042095	0.040676	2.18668	0.019172	0.015606	0.003853	0.001265	2.30935	0.00408485	0.0286986	0.432934	0.00451163	0.00227188	0.001125	9.5248e-05	0.473721	0.165961	0.215408	6.28218	0.0983256	0.0983176	0.0190046	0.0034129	6.88261
Cement, lime and plaster			0.005801	0.005616	0.000892	0.000588	0.000571	0.00029	0.000304	0.014062	0.000500818	0.00276591	0.000163784	0.000108403	6.9131e-05	8.7176e-05	4e-05	0.00373522	0.0159318	0.0153082	0.0034245	0.00276054	0.00282877	0.00124616	0.000615846	0.0421158
Ceramic goods			0.049214	0.077708	0.004962	0.006032	0.007424	0.004401	0.002588	0.152329	0.00481687	0.0450266	0.000877093	0.00110656	0.000774763	0.00143578	0.00044609	0.0544837	0.144762	0.212201	0.019769	0.0294002	0.0424201	0.0208984	0.00681988	0.47627
Cereal grains nec	x	x	0.016356	0.166206	3.53357	0.221191	0.113222	0.007972	0.000689	4.05921	0.00110857	0.100325	0.535546	0.0585317	0.0220707	0.00297096	0.000108154	0.720662	0.0635168	0.713118	12.4718	1.08693	0.669464	0.0366587	0.00174222	15.0433
Charcoal			0.017805	0.02371	0.00063	0.00259	0.031227	0.001021	0.000624	0.077607	0.00116876	0.00980318	8.6102e-05	0.00038339	0.00815485	0.000331774	5.216e-05	0.0199802	0.0445711	0.0509277	0.00293568	0.0123446	0.112072	0.00525118	0.00205038	0.230152
Chemical and fertilizer minerals, salt and other mining and quarrying products n.e.c.			0.006671	0.007072	0.003311	0.000855	0.001216	0.000601	0.000452	0.020178	0.000612855	0.00387378	0.000450531	0.000231853	0.000155157	0.00016394	5.4954e-05	0.00554307	0.019352	0.0200352	0.00912048	0.00335208	0.00658232	0.00264198	0.000858396	0.0619425
Chemicals nec			1.42842	6.34855	0.524604	0.655399	1.14446	0.681545	0.529141	11.3121	0.167548	3.72515	0.0970371	0.138845	0.139806	0.27911	0.112964	4.66046	5.24769	17.3136	1.9894	3.25608	5.99924	2.77822	1.08134	37.6656
Coal Tar			2.3e-05	5.1e-05	1e-06	1.9e-05	7e-06	3e-06	3e-06	0.000107	2.291e-06	3.2044e-05	1.699e-06	2.624e-06	1.135e-06	1.692e-06	7.27e-07	4.2212e-05	7.2308e-05	0.000146081	3.4974e-05	8.7896e-05	4.7504e-05	1.876e-05	8.362e-06	0.000415885
Coke Oven Coke			0.001965	0.003001	0.00069	0.001417	0.000461	0.000199	0.00017	0.007903	0.000159428	0.00152666	9.4958e-05	0.000176913	6.0594e-05	7.2152e-05	2.9167e-05	0.00211987	0.00534072	0.00752178	0.00280031	0.00625315	0.00234711	0.000881653	0.000387099	0.0255318
Coke oven gas			6e-05	5.7e-05	1e-06	5e-06	8e-06	2e-06	5e-06	0.000138	6.031e-06	3.1655e-05	1.942e-06	1.099e-06	1.285e-06	1.038e-06	5.24e-07	4.3574e-05	0.000180257	0.000156533	3.3387e-05	3.239e-05	4.2471e-05	1.4938e-05	8.956e-06	0.000468932
Coking Coal			6.5e-05	4.7e-05	6e-06	6e-06	5e-06	1e-06	2e-06	0.000132	4.559e-06	2.3086e-05	1.278e-06	1.168e-06	7.99e-07	7.66e-07	2.5e-07	3.1906e-05	0.000160849	0.000136614	4.0339e-05	3.6101e-05	2.5508e-05	1.055e-05	3.948e-06	0.000413909
Collected and purified water, distribution services of water			0.041272	0.047105	0.01853	0.003717	0.004938	0.00234	0.002057	0.119959	0.00354172	0.0240309	0.0023846	0.000726681	0.00067209	0.000755558	0.000282853	0.0323944	0.112706	0.133187	0.0909723	0.0176591	0.025462	0.0105906	0.00463126	0.395208
Computer and related services		x	0.376789	0.508511	0.078818	0.033499	0.047223	0.022606	0.022323	1.08977	0.0326276	0.233294	0.015488	0.00609142	0.00558238	0.00659898	0.00244113	0.302123	1.02212	1.19578	0.28067	0.164406	0.241974	0.102785	0.0510571	3.0588
Construction work			3.20618	2.97576	0.600699	0.297562	0.37566	0.196549	0.166859	7.81927	0.277926	1.64969	0.149562	0.0608403	0.0453924	0.0719434	0.0328323	2.28819	8.82398	8.48777	2.26795	1.38026	1.93093	0.867275	0.349517	24.1077
Copper ores and concentrates			0.001241	0.001236	6.9e-05	0.000122	9.1e-05	6.4e-05	6.4e-05	0.002887	9.3937e-05	0.000433479	1.3804e-05	2.0511e-05	1.3715e-05	2.347e-05	6.953e-06	0.000605869	0.00329226	0.00262294	0.000306577	0.000536379	0.000473373	0.00030897	0.000178872	0.00771937
Copper products			0.0051	0.005969	0.000497	0.001564	0.000625	0.000354	0.000388	0.014497	0.000490335	0.00278677	0.000108672	0.000208679	8.8008e-05	0.000118416	5.2456e-05	0.00385334	0.0152515	0.0151484	0.00189621	0.00681755	0.00316808	0.00154891	0.000863934	0.0446946
Crops nec	x	x	1.69674	2.26324	0.215924	0.043485	0.748391	0.016348	0.011581	4.9957	0.159192	2.14909	0.0361376	0.0365535	0.105614	0.00546156	0.000965441	2.49301	11.5262	21.2634	0.863714	0.189472	6.18336	0.0828627	0.035535	40.1445
Crude petroleum and services related to crude oil extraction, excluding surveying			0.036799	0.012887	0.001292	0.002179	0.013656	0.000725	0.000503	0.068041	0.00241595	0.00500692	0.000189351	0.000320882	0.00347644	0.000236201	6.8109e-05	0.0117139	0.0889304	0.0307095	0.00494148	0.00938575	0.0496546	0.0034563	0.00108753	0.188166
Dairy products	x	x	1.76091	0.893321	7.65125	0.280732	0.213252	0.057955	0.050355	10.9078	0.0800195	0.413106	0.864341	0.0357263	0.0306416	0.014986	0.00291046	1.44173	4.28485	2.83826	22.8763	1.13655	1.18825	0.263534	0.109835	32.6976
Distribution and trade services of electricity			0.102892	0.098406	0.020641	0.008252	0.010847	0.005616	0.008643	0.255297	0.00984425	0.0490343	0.00611583	0.00197215	0.00136125	0.00165827	0.00112167	0.0711078	0.299498	0.272183	0.0762426	0.035545	0.050818	0.0222829	0.0154585	0.772027
Distribution services of gaseous fuels through mains			0.20582	0.182304	0.053152	0.020257	0.025469	0.01263	0.011951	0.511583	0.0180702	0.0942297	0.0128603	0.00348674	0.00319054	0.00416704	0.00179635	0.137801	0.568663	0.506962	0.198964	0.095816	0.124865	0.0542009	0.0243677	1.57384
Education services		x	0.749457	0.737229	0.687255	0.07575	0.141846	0.051471	0.042806	2.48581	0.067691	0.387128	0.127859	0.0143498	0.0158989	0.0158425	0.00517714	0.633947	2.16509	2.08764	2.43613	0.379599	0.680665	0.227135	0.0934593	8.06972
Electrical machinery and apparatus n.e.c.			0.880344	0.332073	0.041639	0.045406	0.04803	0.029907	0.014771	1.39217	0.0651739	0.173184	0.00825368	0.00833571	0.00483614	0.0093096	0.00266156	0.271755	2.14701	0.935782	0.160017	0.200655	0.263244	0.140335	0.0338412	3.88089
Electricity by biomass and waste			0.005383	0.006439	0.001743	0.00053	0.000887	0.000346	0.000324	0.015652	0.000526991	0.00307623	0.000255091	0.000104883	0.00012636	0.000101163	3.8687e-05	0.0042294	0.0163192	0.0185042	0.00565021	0.00246242	0.00460125	0.00156339	0.000689123	0.0497898
Electricity by coal			0.030187	0.027149	0.019393	0.005674	0.003732	0.001498	0.001316	0.088949	0.00251172	0.0132748	0.00778019	0.000881224	0.000534332	0.000479305	0.000192457	0.025654	0.0816408	0.071337	0.0722967	0.0260327	0.0178996	0.00657515	0.002729	0.278511
Electricity by gas			0.037982	0.034601	0.007162	0.003441	0.004465	0.00222	0.002144	0.092015	0.00323309	0.0174165	0.00184082	0.000629959	0.000543956	0.000748148	0.000343539	0.024756	0.103916	0.0939601	0.027447	0.0166263	0.0219286	0.00941932	0.00431285	0.27761
Electricity by Geothermal			0.000366	0.000349	6.5e-05	4.8e-05	4.9e-05	2.3e-05	2.4e-05	0.000924	3.2731e-05	0.000183561	1.8682e-05	9.01e-06	6.019e-06	7.392e-06	3.184e-06	0.000260579	0.00103644	0.000965199	0.000301935	0.000250358	0.000249546	0.000106547	4.7963e-05	0.00295799
Electricity by hydro			0.007787	0.007229	0.001908	0.000737	0.001094	0.000421	0.000366	0.019542	0.000673989	0.00368247	0.000502885	0.000139185	0.000159921	0.000136971	5.7307e-05	0.00535273	0.0214415	0.0197345	0.00704927	0.00345624	0.00517401	0.0018376	0.000758609	0.0594517
Electricity by nuclear			0.01384	0.015095	0.003173	0.001278	0.002436	0.001096	0.000872	0.03779	0.00119364	0.00771788	0.000679851	0.000246364	0.000360056	0.000406062	0.00015837	0.0107622	0.0379236	0.0405644	0.0117077	0.00597924	0.0115583	0.00471199	0.00185147	0.114297
Electricity by petroleum and other oil derivatives			0.007891	0.007149	0.001169	0.000898	0.000859	0.000399	0.000486	0.018851	0.000678408	0.00336397	0.0003281	0.000175463	0.000104074	0.000111668	5.5347e-05	0.00481703	0.0215151	0.0172619	0.00457966	0.00411016	0.00425877	0.00174079	0.000974866	0.0544412
Electricity by solar photovoltaic			0.001104	0.000897	0.000193	8.8e-05	0.0001	5.1e-05	5.6e-05	0.002489	9.3711e-05	0.000447382	5.3999e-05	1.6755e-05	1.2498e-05	1.5031e-05	7.03e-06	0.000646406	0.00299767	0.00249199	0.000822547	0.000439025	0.000513557	0.000226778	0.00011653	0.0076081
Electricity by solar thermal			2.5e-05	1.7e-05	3e-06	1e-06	0	0	0	4.6e-05	2.106e-06	1.0482e-05	2.995e-06	3.12e-07	2.91e-07	3.37e-07	1.02e-07	1.6625e-05	6.8023e-05	5.6107e-05	2.1454e-05	7.268e-06	1.2494e-05	5.005e-06	1.851e-06	0.000172202
Electricity by tide, wave, ocean			1e-05	6e-06	0	0	0	0	0	1.6e-05	7.23e-07	2.715e-06	4.4e-08	7.5e-08	9.7e-08	7.2e-08	2.6e-08	3.752e-06	2.8096e-05	1.8044e-05	1.256e-06	2.462e-06	2.882e-06	1.049e-06	4.09e-07	5.4198e-05
Electricity by wind			0.003149	0.002756	0.000798	0.000261	0.000393	0.000162	0.000147	0.007666	0.000269225	0.00136564	0.000318098	5.1115e-05	5.1978e-05	5.0524e-05	1.9505e-05	0.00212609	0.00858728	0.00741499	0.00318369	0.00127453	0.00192336	0.000718505	0.00030774	0.0234101
Electricity nec			0.001418	0.001248	0.00039	0.000135	0.000146	7.3e-05	8.3e-05	0.003493	0.000123965	0.000620266	0.000104398	2.4651e-05	1.833e-05	2.2223e-05	1.0989e-05	0.000924822	0.00392889	0.00347558	0.00154911	0.000658035	0.00071314	0.000311966	0.000170997	0.0108077
Ethane			1e-06	0	0	0	0	0	0	1e-06	1.46e-07	7.16e-07	7.6e-08	1.8e-08	2.5e-08	3.5e-08	1.5e-08	1.031e-06	4.984e-06	4.217e-06	1.285e-06	6.99e-07	9.96e-07	4.35e-07	2.18e-07	1.2834e-05
Fabricated metal products, except machinery and equipment			0.368642	0.341005	0.03729	0.036923	0.037312	0.021701	0.016145	0.859018	0.0318667	0.162491	0.00789093	0.00674199	0.00409454	0.00709253	0.00270987	0.222887	1.00545	0.881485	0.142119	0.166759	0.197994	0.0983628	0.0355179	2.52769
Financial intermediation services, except insurance and pension funding services		x	0.232346	0.228408	0.040372	0.013712	0.023782	0.010756	0.011763	0.561139	0.0208757	0.11196	0.00666406	0.00277541	0.00282867	0.0030548	0.00135312	0.149512	0.635611	0.613626	0.145651	0.0628179	0.115287	0.0468409	0.0243546	1.64419
Fish and other fishing products; services incidental of fishing	x	x	0.213962	0.067035	0.035035	0.023332	0.017799	0.004842	0.002986	0.364991	0.0152314	0.0393238	0.0128343	0.0021138	0.00241145	0.00172284	0.000550611	0.0741881	0.551335	0.186127	0.125773	0.0612603	0.0863671	0.0225945	0.0066559	1.04011
Fish products	x	x	1.21191	1.76576	3.1732	0.307505	0.544286	0.14303	0.064422	7.21011	0.119276	1.02586	0.764895	0.0441884	0.0895482	0.0435188	0.00313031	2.09042	3.9568	6.25143	11.2973	1.64536	2.66322	0.660004	0.17415	26.6483
Food products nec	x	x	10.9668	9.17462	23.6118	2.3076	3.78401	1.12545	0.58453	51.5548	1.04912	5.40414	5.45933	0.409809	0.519149	0.312862	0.0232679	13.1777	35.1366	30.5347	84.5975	12.9519	19.7572	5.4709	1.57779	190.027
Food waste for treatment: biogasification and land application		x	0.001605	0.001607	0.00031	0.000115	0.00019	9.4e-05	8.6e-05	0.004007	0.000137314	0.000794028	9.539e-05	2.3715e-05	2.1951e-05	3.0003e-05	1.1633e-05	0.00111403	0.00440656	0.0044394	0.00124231	0.000554693	0.000977243	0.00042443	0.000189809	0.0122345
Food waste for treatment: composting and land application		x	0.008048	0.010312	0.002049	0.000883	0.001418	0.000605	0.000568	0.023883	0.000718118	0.00495679	0.000388357	0.000148171	0.000160481	0.000185343	6.8765e-05	0.00662603	0.0227856	0.0280379	0.00794123	0.00442937	0.00698083	0.00273411	0.00129299	0.074202
Food waste for treatment: incineration		x	0.006359	0.007675	0.00215	0.000651	0.001207	0.000544	0.000539	0.019125	0.000579107	0.00404862	0.000273041	0.000108651	0.000129869	0.000168496	5.9647e-05	0.00536744	0.0181888	0.022281	0.00835025	0.00330647	0.00628325	0.00249251	0.00123892	0.0621413
Food waste for treatment: landfill		x	0.009079	0.013592	0.002778	0.00109	0.001933	0.000667	0.000481	0.02962	0.000870542	0.00722732	0.000501612	0.000192768	0.000273409	0.000203102	5.853e-05	0.00932728	0.0276664	0.0375607	0.0111548	0.00552743	0.00928411	0.00320277	0.00120883	0.0956051
Food waste for treatment: waste water treatment		x	0.004606	0.005956	0.001352	0.000506	0.000717	0.000321	0.000294	0.013752	0.000397851	0.00286538	0.000241134	9.1871e-05	0.000105618	0.000109117	4.3082e-05	0.00385405	0.0128046	0.0166264	0.00536049	0.00252133	0.00351038	0.00143467	0.000661861	0.0429197
Foundry work services			0.005051	0.002686	0.000349	0.000425	0.000313	0.000181	0.000171	0.009176	0.000469498	0.00135955	7.1885e-05	6.7246e-05	3.9128e-05	5.3485e-05	2.3662e-05	0.00208446	0.0141344	0.00725242	0.00141409	0.00189471	0.00157419	0.0008182	0.000349625	0.0274377
Furniture; other manufactured goods n.e.c.			1.50118	0.957593	0.110735	0.105737	0.119425	0.0748	0.039899	2.90937	0.115484	0.67467	0.0234362	0.0248515	0.0153939	0.0390984	0.0205733	0.913507	3.78277	2.94626	0.418105	0.476408	0.647179	0.349538	0.0922822	8.71254
Gas Works Gas			0.000157	0.000192	1.2e-05	1.5e-05	3.8e-05	1.5e-05	1.8e-05	0.000447	1.5685e-05	9.6422e-05	4.637e-06	2.526e-06	3.74e-06	3.787e-06	1.671e-06	0.000128468	0.000475063	0.000501715	9.4596e-05	9.0384e-05	0.000196473	6.6026e-05	4.023e-05	0.00146449
Gas/Diesel Oil			0.238031	0.198167	0.048217	0.027268	0.028805	0.014142	0.013977	0.568607	0.0198193	0.101625	0.00576483	0.00447207	0.00383508	0.00483827	0.00194988	0.142304	0.643349	0.5464	0.190027	0.129467	0.147329	0.0617172	0.0303049	1.74859
Gasoline Type Jet Fuel			2e-06	1.6e-05	1e-06	0	1e-06	0	0	2e-05	2.71e-07	9.567e-06	2.7e-07	6.3e-08	3.01e-07	6.9e-08	1.5e-08	1.0556e-05	8.988e-06	0.000130068	1.2749e-05	1.639e-06	9.557e-06	1.262e-06	4.55e-07	0.000164718
Glass and glass products			0.004082	0.005028	0.000441	0.000407	0.000476	0.000285	0.000189	0.010908	0.000363136	0.00241923	7.7378e-05	8.2187e-05	5.2467e-05	9.4302e-05	3.2268e-05	0.00312097	0.011309	0.0125094	0.00170299	0.00194726	0.00261473	0.00131571	0.000457782	0.0318568
Health and social work services		x	2.79128	4.86792	3.75252	0.558376	1.44969	0.534536	0.411496	14.3658	0.272505	2.83818	0.716187	0.111627	0.145238	0.185641	0.066967	4.33634	8.83526	15.0083	13.3744	2.88308	6.78119	2.25918	0.892748	50.0342
Heavy Fuel Oil			0.007423	0.008711	0.002098	0.002589	0.00114	0.000513	0.000471	0.022945	0.000602126	0.00440403	0.000249308	0.000357528	0.000157125	0.000172461	6.3084e-05	0.00600566	0.0199881	0.0241427	0.00847754	0.0113429	0.00590499	0.00228049	0.0010636	0.0732003
Hotel and restaurant services		x	4.31977	4.32592	5.97417	0.681565	1.31519	0.362051	0.393326	17.372	0.438345	2.28945	2.31169	0.136403	0.135489	0.0875872	0.0348317	5.4338	13.4935	13.2233	21.9773	3.50309	5.69782	1.51553	0.781116	60.1917
Inert/metal/hazardous waste for treatment: landfill		x	0.009499	0.010923	0.002196	0.000839	0.001408	0.000505	0.000426	0.025796	0.000815184	0.00517779	0.000445665	0.000142809	0.000168522	0.000157665	5.3667e-05	0.0069613	0.0262126	0.0286708	0.00857317	0.00424999	0.00655872	0.00233257	0.00100902	0.0776068
Inland water transportation services		x	0.029909	0.022153	0.000785	0.00147	0.000815	0.00035	0.000273	0.055755	0.00165944	0.00479642	0.000144764	0.000165929	9.5338e-05	0.000104537	3.4925e-05	0.00700135	0.068492	0.0365594	0.00287985	0.00621958	0.00407522	0.00161215	0.00062569	0.120464
Insurance and pension funding services, except compulsory social security services		x	0.357469	0.300019	0.051479	0.019332	0.03891	0.016501	0.016079	0.799789	0.0341014	0.152688	0.0095594	0.00388499	0.00513341	0.00470576	0.00184616	0.211919	0.991426	0.825921	0.187398	0.0896852	0.186076	0.0714514	0.0333521	2.38531
Intert/metal waste for treatment: incineration		x	0.008225	0.012513	0.00248	0.000855	0.001316	0.000638	0.00059	0.026617	0.000734544	0.00549764	0.000392035	0.000162217	0.000152581	0.000204431	7.6195e-05	0.00721964	0.0232852	0.0319384	0.00940937	0.00411359	0.00658811	0.00285501	0.00134147	0.0795311
Iron ores			0.000169	0.000132	1.7e-05	0.000595	1.8e-05	6e-06	5e-06	0.000942	1.4921e-05	8.439e-05	5.493e-06	6.4423e-05	3.961e-06	2.377e-06	7.34e-07	0.000176299	0.000473246	0.000383666	0.00010748	0.00252308	9.2604e-05	3.2681e-05	1.1965e-05	0.00362473
Kerosene			0.032242	0.014843	0.001248	0.00215	0.002051	0.001075	0.000771	0.05438	0.00236571	0.0072785	0.000203619	0.000328525	0.00025063	0.000338781	0.000109288	0.0108751	0.0798617	0.0332092	0.00480341	0.0102097	0.0109781	0.00514605	0.00192727	0.146135
Kerosene Type Jet Fuel			0.010653	0.007979	0.002914	0.001009	0.001093	0.000498	0.000465	0.024611	0.000832533	0.00439403	0.000268399	0.000183716	0.000143754	0.000163264	6.1035e-05	0.00604673	0.0277285	0.0213124	0.0118002	0.00488557	0.00570426	0.00223688	0.00104801	0.0747159
Lead, zinc and tin and products thereof			0.0052	0.004156	0.00031	0.002468	0.000391	0.000226	0.000171	0.012922	0.000509053	0.00169904	5.5405e-05	0.000272351	5.1741e-05	6.5111e-05	2.0767e-05	0.00267346	0.0155173	0.00948205	0.0012693	0.0111872	0.00210956	0.00109791	0.000444801	0.0411081
Lead, zinc and tin ores and concentrates			0.006326	0.011512	0.000496	0.000416	0.000926	0.000528	0.000356	0.02056	0.00056999	0.00605875	9.9655e-05	9.7197e-05	0.000111623	0.000169339	5.4672e-05	0.00716123	0.0179097	0.0328123	0.00194015	0.00201282	0.00463937	0.00229643	0.00088426	0.062495
Leather and leather products			1.8117	3.679	0.269855	0.041357	0.178933	0.069545	0.022715	6.0731	0.114454	1.62702	0.0791424	0.0128344	0.0180982	0.0321431	0.0157866	1.89948	4.02007	7.0869	0.945925	0.208646	0.76254	0.298776	0.0550629	13.3779
Lignite/Brown Coal			0.00124	0.000987	0.000719	0.000222	0.000109	5.4e-05	3.7e-05	0.003368	9.6946e-05	0.000536376	0.000328457	5.3766e-05	1.4116e-05	2.0656e-05	7.56e-06	0.00105788	0.00320322	0.0025395	0.00299763	0.000996132	0.00055562	0.000251309	8.3785e-05	0.0106272
Liquefied Petroleum Gases (LPG)			0.041163	0.020172	0.004622	0.002685	0.003137	0.001532	0.001292	0.074603	0.00377871	0.0101551	0.000518876	0.000443542	0.000426105	0.000498647	0.00017128	0.0159923	0.113327	0.0536566	0.0183532	0.0127218	0.0160848	0.00702441	0.00295482	0.224123
Lubricants			0.00097	0.000713	0.000116	9.2e-05	0.000103	4.8e-05	4.3e-05	0.002085	7.8896e-05	0.000357341	2.3495e-05	1.5544e-05	1.3162e-05	1.5816e-05	6.13e-06	0.000510384	0.00259727	0.00186168	0.000502685	0.000436641	0.000534779	0.00021212	9.2351e-05	0.00623753
Machinery and equipment n.e.c.			0.956246	0.963344	0.112669	0.107364	0.122683	0.073647	0.042873	2.37883	0.0793604	0.465484	0.0193663	0.0216136	0.0118908	0.0237639	0.00727085	0.628749	2.54482	2.49323	0.426481	0.449098	0.658415	0.336508	0.0933991	7.00195
Meat animals nec		x	0.292194	0.494472	4.0561	0.06003	0.061215	0.026824	0.006052	4.99688	0.0207013	0.0671868	0.515699	0.0114005	0.00701633	0.00686443	0.000488709	0.629357	0.641342	0.72337	10.7321	0.206508	0.231002	0.0654886	0.0107075	12.6105
Meat products nec	x	x	0.859082	0.989637	3.98698	0.320044	0.623347	0.165608	0.09827	7.04297	0.110149	0.619737	0.800287	0.0413731	0.0683985	0.043081	0.00407659	1.6871	3.45526	4.54593	14.2048	1.91364	3.24708	0.814488	0.272427	28.4537
Medical, precision and optical instruments, watches and clocks			0.895873	0.525348	0.045859	0.047534	0.063672	0.039456	0.021311	1.63905	0.0645406	0.24008	0.0077138	0.00827034	0.00702985	0.012976	0.00338919	0.344	2.1678	1.21733	0.176118	0.224134	0.352108	0.183808	0.0526692	4.37398
Membership organisation services n.e.c.		x	0.537506	0.605109	0.475831	0.056774	0.108353	0.037653	0.037061	1.85829	0.0501397	0.330237	0.0871537	0.0131076	0.015256	0.0119762	0.00486363	0.512734	1.57812	1.7602	1.63624	0.276721	0.515375	0.163449	0.0780915	6.00819
Motor Gasoline			0.645373	0.488966	0.123773	0.067573	0.073446	0.035056	0.033971	1.46816	0.0525493	0.254488	0.0144837	0.0115037	0.00984347	0.0117852	0.00461417	0.359268	1.71965	1.3364	0.48751	0.320639	0.374979	0.154526	0.0739455	4.46765
Motor vehicles, trailers and semi-trailers			2.13106	1.14082	0.171692	0.128179	0.15462	0.092609	0.05195	3.87093	0.168092	0.645614	0.0337874	0.0332535	0.0196011	0.0350325	0.0121064	0.947487	5.36961	3.17444	0.65694	0.553507	0.823041	0.422434	0.114939	11.1149
Naphtha			0.00369	0.00209	0.000303	0.000266	0.000309	0.000148	0.000133	0.006939	0.000318929	0.00103222	5.4531e-05	4.3809e-05	4.0077e-05	4.9272e-05	1.8784e-05	0.00155762	0.00996183	0.00554489	0.00118638	0.00125449	0.00159738	0.00067722	0.000288156	0.0205103
Natural gas and services related to natural gas extraction, excluding surveying			0.028544	0.04463	0.003664	0.003584	0.006705	0.002249	0.001527	0.090903	0.00299385	0.0163328	0.000716478	0.000750543	0.00106616	0.000625025	0.000169589	0.0226545	0.0856741	0.0994624	0.0132376	0.0139483	0.0355178	0.0104774	0.00315791	0.261476
Natural Gas Liquids			0.000144	0.000108	3e-06	6e-06	1.3e-05	6e-06	9e-06	0.000289	1.265e-05	5.4096e-05	3.492e-06	2.323e-06	1.519e-06	1.556e-06	1.048e-06	7.6684e-05	0.000401283	0.000304886	4.935e-05	3.7877e-05	6.556e-05	2.4173e-05	1.5988e-05	0.000899117
N-fertiliser			0.002045	0.003746	0.000888	0.002016	0.00039	0.000169	0.000152	0.009406	0.000200203	0.00160938	9.9027e-05	0.000287636	5.2676e-05	5.7695e-05	1.9705e-05	0.00232632	0.00611027	0.00910997	0.00353801	0.00865617	0.00198668	0.000768098	0.000374854	0.0305441
Nickel ores and concentrates			0.00012	5.7e-05	1e-05	5e-06	1.1e-05	4e-06	2e-06	0.000209	1.0652e-05	3.1711e-05	4.637e-06	1.132e-06	1.149e-06	1.482e-06	3.82e-07	5.1145e-05	0.000409062	0.00017122	5.1922e-05	3.6912e-05	6.2714e-05	2.2905e-05	6.46e-06	0.000761195
Non-specified Petroleum Products			0.000445	0.000389	6.2e-05	5.4e-05	6.9e-05	3.1e-05	3.7e-05	0.001087	3.4069e-05	0.000217296	1.1402e-05	1.0666e-05	8.255e-06	1.1144e-05	4.645e-06	0.000297477	0.00114514	0.00115844	0.000295716	0.000271061	0.000345635	0.000140052	7.3899e-05	0.00342994
Nuclear fuel			0.055393	0.064093	0.01158	0.009098	0.03913	0.011693	0.003705	0.194692	0.00746848	0.0560902	0.00217143	0.00172462	0.00613917	0.00350861	0.000325284	0.0774278	0.2187	0.227469	0.0445355	0.0485553	0.221107	0.0586029	0.00946845	0.828438
Office machinery and computers			0.273385	0.633779	0.02843	0.029772	0.106703	0.064222	0.019302	1.15559	0.0249856	0.320424	0.00450275	0.00512963	0.00804837	0.0203087	0.00473168	0.388131	0.793778	1.79665	0.108945	0.146906	0.580997	0.303926	0.0484515	3.77965
Oil seeds	x	x	0.145885	0.904395	2.76377	0.478379	0.590943	0.219626	0.151411	5.25441	0.0191717	0.215282	0.196997	0.0199159	0.00774431	0.0428399	0.00111517	0.503066	0.865115	6.9151	12.2679	3.19341	3.57217	1.09369	0.410925	28.3183
Oil/hazardous waste for treatment: incineration		x	0.007036	0.008972	0.002646	0.000726	0.001234	0.000548	0.000505	0.021667	0.000626784	0.00446933	0.000353912	0.000130852	0.000149795	0.000167648	6.1462e-05	0.00595978	0.0198951	0.0261542	0.0103147	0.00360687	0.006278	0.00248734	0.0011396	0.0698758
Other Bituminous Coal			0.008192	0.004752	0.001607	0.001277	0.000999	0.000298	0.000204	0.017329	0.000591109	0.00242402	0.000270344	0.000183024	0.000189833	0.000101886	3.8761e-05	0.00379897	0.0205682	0.0128981	0.00628541	0.00584982	0.00439827	0.00134391	0.000434995	0.0517787
Other business services		x	0.399589	0.619869	0.233347	0.055968	0.081145	0.038775	0.032601	1.46129	0.0363857	0.335458	0.049003	0.00866493	0.00823271	0.0112164	0.00350858	0.45247	1.14797	1.77069	0.869584	0.280943	0.43148	0.177672	0.0771111	4.75545
Other Hydrocarbons			0.000908	0.001342	0.000111	0.000119	0.000217	9.4e-05	9.9e-05	0.00289	8.2377e-05	0.000674665	2.1039e-05	1.9908e-05	2.3109e-05	3.1164e-05	1.3105e-05	0.000865367	0.00263441	0.00331967	0.000511784	0.000621346	0.00110254	0.000414407	0.000217382	0.00882153
Other land transportation services		x	0.316566	0.243488	0.031177	0.020621	0.024085	0.011019	0.01141	0.658366	0.0251005	0.114192	0.00568147	0.00375683	0.00317757	0.00332936	0.0014658	0.156704	0.832139	0.64882	0.119356	0.0967975	0.115446	0.0479155	0.023313	1.88379
Other Liquid Biofuels			0.000669	0.001237	0.000609	0.000111	0.000232	0.000107	8.2e-05	0.003047	6.4565e-05	0.000648667	8.5135e-05	2.4305e-05	3.9164e-05	4.1449e-05	1.471e-05	0.000917995	0.00201191	0.0033292	0.00219479	0.000554381	0.00138098	0.000461661	0.000174523	0.0101074
Other non-ferrous metal ores and concentrates			0.02073	0.001027	0.000208	0.000152	0.000314	0.000293	7.9e-05	0.022803	0.00215113	0.000823636	1.0659e-05	1.786e-05	4.0122e-05	6.0687e-05	4.984e-06	0.00310908	0.0585197	0.00306737	0.000964358	0.000805502	0.00162613	0.00158637	0.000254804	0.0668242
Other non-ferrous metal products			0.006239	0.005278	0.000308	0.0007	0.000487	0.000295	0.00017	0.013477	0.000639286	0.00206222	5.5194e-05	9.2259e-05	5.3511e-05	8.6661e-05	2.2446e-05	0.00301158	0.0179589	0.0112953	0.00125669	0.00320491	0.00266743	0.00141071	0.000447472	0.0382414
Other non-metallic mineral products			0.05917	0.096721	0.008786	0.009747	0.009765	0.005673	0.003902	0.193764	0.00539613	0.0512667	0.00161224	0.00167331	0.00106434	0.00185823	0.000651849	0.0635229	0.168011	0.255682	0.0323726	0.045685	0.0534137	0.0258234	0.00912097	0.590108
Other services		x	0.149771	0.183808	0.087411	0.022898	0.035558	0.013889	0.01165	0.504985	0.013585	0.104026	0.0241029	0.004091	0.00376104	0.00457046	0.00189949	0.156035	0.430008	0.555234	0.340402	0.12285	0.177461	0.0613554	0.0253057	1.71262
Other transport equipment			0.68233	0.366827	0.034608	0.032675	0.04873	0.029178	0.014529	1.20888	0.0530696	0.187011	0.00687729	0.00654571	0.00623898	0.0105497	0.00331898	0.273611	1.72597	0.984547	0.128793	0.146392	0.25826	0.131794	0.032684	3.40844
Other waste for treatment: waste water treatment		x	0.008223	0.009083	0.002298	0.000804	0.001179	0.000533	0.000476	0.022596	0.000686896	0.00479152	0.000439561	0.000148955	0.000159463	0.000191424	6.8935e-05	0.00648676	0.0223841	0.0263761	0.00902511	0.00397995	0.00579406	0.00236895	0.00106535	0.0709936
Oxygen Steel Furnace Gas			0	0	0	0	0	0	0	0	6.2e-08	2.95e-07	1.3e-08	9e-09	6e-09	1.3e-08	4e-09	4.02e-07	2.021e-06	1.702e-06	9.25e-07	2.54e-07	4.35e-07	1.77e-07	7.2e-08	5.586e-06
P- and other fertiliser			0.047899	0.017463	0.004123	0.003529	0.009863	0.001634	0.000944	0.085455	0.0031681	0.00867732	0.000461061	0.000814418	0.00193514	0.000650135	8.2707e-05	0.0157889	0.117462	0.0529706	0.015718	0.0151168	0.0388866	0.00782633	0.00196265	0.249943
Paddy rice	x	x	0.006231	0.027332	0.207004	0.000523	0.0006	0.000287	0.000314	0.242291	0.000561931	0.0387724	1.67831	0.000701111	0.000194945	0.0017153	5.3657e-05	1.72031	0.0151893	0.177545	0.802084	0.00228764	0.00235506	0.0013751	0.000545829	1.00138
Paper and paper products			0.139867	0.134524	0.025757	0.01096	0.0168	0.014121	0.005786	0.347815	0.0119997	0.0849987	0.00684575	0.0037548	0.00241617	0.00468242	0.00185696	0.116555	0.38035	0.380917	0.0971399	0.0520627	0.090521	0.0498758	0.0135425	1.06441
Paper and wood waste for treatment: composting and land application		x	0.000199	0.000202	7e-06	8e-06	1.8e-05	8e-06	7e-06	0.000449	1.6318e-05	9.5515e-05	3.472e-06	2.124e-06	2.252e-06	2.662e-06	1.058e-06	0.000123401	0.000540083	0.000533902	6.9062e-05	4.7262e-05	8.5766e-05	3.7813e-05	1.8801e-05	0.00133269
Paper for treatment: landfill		x	0.00563	0.008408	0.001842	0.000724	0.001072	0.000376	0.000313	0.018365	0.000494581	0.00440764	0.000344322	0.000121944	0.000139866	0.000118601	3.9312e-05	0.00566627	0.0160862	0.0237852	0.00738649	0.00373892	0.00508446	0.00175136	0.000766241	0.0585988
Paper waste for treatment: biogasification and land application		x	0.000329	0.000273	2.4e-05	1.5e-05	2.7e-05	1.5e-05	1.2e-05	0.000695	2.6271e-05	0.000147558	1.0981e-05	3.343e-06	3.679e-06	4.703e-06	1.779e-06	0.000198314	0.000882068	0.00076717	0.000147129	8.5188e-05	0.000149662	6.5793e-05	3.0192e-05	0.0021272
Paper waste for treatment: incineration		x	0.007484	0.009305	0.002403	0.00077	0.001344	0.000628	0.000591	0.022525	0.000675852	0.00498062	0.000321398	0.000136013	0.000147673	0.000210857	7.0821e-05	0.00654323	0.0213102	0.0268986	0.00929437	0.00385286	0.00698471	0.00285795	0.00134355	0.0725423
Paraffin Waxes			8.1e-05	8.2e-05	2e-06	9e-06	1.3e-05	7e-06	3e-06	0.000197	6.655e-06	4.0596e-05	1.882e-06	2.004e-06	1.327e-06	2.091e-06	5.87e-07	5.5142e-05	0.000219602	0.000206681	4.306e-05	5.1172e-05	7.1673e-05	3.2043e-05	1.0188e-05	0.000634419
Patent Fuel			6e-05	3.8e-05	0	4e-06	4e-06	1e-06	1e-06	0.000108	4.627e-06	2.1301e-05	1.045e-06	8.31e-07	6.18e-07	1.076e-06	4.41e-07	2.9939e-05	0.000154737	0.000119954	2.3696e-05	2.0245e-05	2.9137e-05	1.4212e-05	4.399e-06	0.00036638
Peat			0.000675	0.001064	0.000165	6.1e-05	7.9e-05	3.4e-05	3.8e-05	0.002116	5.7491e-05	0.000363705	8.794e-06	9.496e-06	1.0086e-05	1.097e-05	5.767e-06	0.000466309	0.0017411	0.00228997	0.000510297	0.00028425	0.000356856	0.00015499	8.3367e-05	0.00542083
Petroleum Coke			0.000135	0.000112	1.1e-05	9e-06	5.7e-05	1.8e-05	6e-06	0.000348	1.1052e-05	5.806e-05	3.452e-06	2.059e-06	7.535e-06	6.542e-06	1.037e-06	8.9737e-05	0.000371112	0.000323368	8.4056e-05	5.3847e-05	0.000251178	8.8358e-05	1.4404e-05	0.00118632
Pigs		x	0.041283	0.032903	0.263792	0.017982	0.016277	0.004194	0.001269	0.3777	0.00408934	0.0200194	0.167886	0.00406468	0.00233039	0.00142712	8.9121e-05	0.199906	0.13817	0.130772	1.13693	0.0929233	0.0933986	0.0206105	0.00334601	1.61615
Plant-based fibers			0.048191	0.108128	0.181031	0.002971	0.00761	0.003004	0.000459	0.351394	0.00826981	0.51809	0.599585	0.03078	0.00249405	0.00505678	0.00288617	1.16716	0.210306	0.300027	1.71565	0.00780012	0.0523356	0.0147661	0.00171333	2.3026
Plastic waste for treatment: incineration		x	0.006067	0.008278	0.001705	0.000659	0.000933	0.000478	0.000423	0.018543	0.000536638	0.0039924	0.000275348	0.000120766	0.000104167	0.00015037	5.614e-05	0.00523583	0.0170425	0.0223151	0.00655439	0.00325086	0.00479715	0.00215705	0.000948131	0.0570651
Plastic waste for treatment: landfill		x	0.001376	0.002601	0.000294	0.00019	0.00026	0.000102	9.3e-05	0.004916	0.000123736	0.00138995	6.6367e-05	3.065e-05	3.4267e-05	3.0951e-05	9.984e-06	0.0016859	0.00409874	0.00737027	0.00124861	0.000986844	0.00125397	0.000491613	0.000246035	0.0156961
Plastics, basic			0.349072	0.338847	0.223344	0.061359	0.09325	0.039113	0.023788	1.12877	0.0342325	0.194019	0.0600604	0.0123171	0.0104309	0.0118376	0.0029548	0.325852	1.0523	1.01789	0.926865	0.323528	0.514182	0.181419	0.0513417	4.06752
Post and telecommunication services		x	0.317993	0.230201	0.037042	0.017279	0.025076	0.01255	0.01242	0.652561	0.0292876	0.114112	0.0102299	0.00343509	0.00305867	0.00357448	0.00147256	0.16517	0.882433	0.636033	0.14221	0.0819298	0.126216	0.0561233	0.0262387	1.95118
Poultry		x	0.163224	0.142245	2.23239	0.072009	0.057217	0.014609	0.005945	2.68764	0.0157796	0.0882532	0.519892	0.0165107	0.00856847	0.00464398	0.00041645	0.654064	0.554499	0.62533	8.17018	0.37281	0.335828	0.0705214	0.015399	10.1446
Precious metal ores and concentrates			0.001579	0.002565	0.000162	0.000138	0.000241	0.000134	8.8e-05	0.004907	0.000139487	0.00145467	3.3371e-05	3.0262e-05	2.8386e-05	4.0832e-05	1.2782e-05	0.00173979	0.00442256	0.00697996	0.000662854	0.000653561	0.00119492	0.00059784	0.00020347	0.0147152
Precious metals			0.002829	0.003379	0.000325	0.000402	0.00038	0.000203	0.000235	0.007753	0.000263541	0.0016046	6.0572e-05	6.2326e-05	4.7914e-05	7.0422e-05	3.6468e-05	0.00214585	0.00816098	0.00936351	0.00126138	0.00186645	0.00189974	0.000850445	0.00047913	0.0238816
Printed matter and recorded media			0.216437	0.294494	0.042089	0.020584	0.029511	0.017098	0.013573	0.633786	0.0188975	0.15633	0.00885945	0.00419176	0.00352421	0.00605176	0.00256002	0.200415	0.598206	0.812937	0.158308	0.100776	0.153717	0.0737487	0.0307256	1.92842
Private households with employed persons		x	0.113317	0.101869	0.034779	0.007311	0.011344	0.004778	0.00681	0.280208	0.010636	0.044429	0.00892172	0.00190509	0.00129684	0.00145153	0.00100049	0.0696407	0.320884	0.240767	0.120043	0.0333943	0.0507046	0.0197802	0.0121009	0.797675
Processed rice	x	x	0.016865	0.123994	0.035685	0.006765	0.030591	0.004318	0.002245	0.220463	0.00205525	0.162761	0.028889	0.000975824	0.029364	0.00381982	0.000257567	0.228123	0.0603134	0.675223	0.154324	0.0386893	0.165644	0.0194623	0.00588634	1.11954
Products of forestry, logging and related services			0.080025	0.054847	0.008794	0.003778	0.012128	0.001456	0.001167	0.162195	0.00550296	0.0283891	0.00121311	0.00102826	0.00169413	0.000478624	0.000156743	0.038463	0.249123	0.227918	0.0344245	0.0169653	0.0798284	0.00693434	0.00267213	0.617866
Products of meat cattle	x	x	0.356201	0.865084	6.32052	0.084704	3.74674	0.215839	0.127931	11.717	0.033924	0.269711	1.14877	0.0160547	0.255521	0.033944	0.005403	1.76333	1.18462	2.07178	17.61	0.436693	9.79897	0.541375	0.194237	31.8377
Products of meat pigs	x	x	0.24955	0.243392	1.48283	0.093131	0.113725	0.029842	0.015672	2.22814	0.0270915	0.153736	0.823122	0.0180866	0.016557	0.00901922	0.00110021	1.04871	0.86607	0.995356	5.90513	0.504971	0.618183	0.144954	0.040683	9.07534
Products of meat poultry	x	x	0.693894	0.595941	2.72915	0.240534	0.323923	0.096237	0.03646	4.71614	0.0749933	0.381242	0.880514	0.038765	0.0376098	0.0326992	0.0023473	1.44817	2.40778	2.33989	10.5739	1.36753	1.8132	0.463165	0.102351	19.0678
products of Vegetable oils and fats	x	x	0.464892	0.578277	0.707349	0.274172	0.366821	0.09252	0.021143	2.50517	0.0575756	0.18434	0.264609	0.0140088	0.00719959	0.0209756	0.000419149	0.549127	2.23664	4.5065	3.29887	1.79407	2.23904	0.452083	0.0573513	14.5846
Public administration and defence services; compulsory social security services		x	1.4922	1.61106	1.18472	0.150842	0.347234	0.123312	0.101063	5.01043	0.133488	0.81284	0.155965	0.0297359	0.0328865	0.0366855	0.0113832	1.21298	4.2333	4.38447	4.36343	0.74825	1.6203	0.541535	0.226053	16.1173
Pulp			0.003035	0.002823	0.000424	0.000264	0.000339	0.00017	0.000171	0.007226	0.000263331	0.00143357	9.0342e-05	4.954e-05	4.2458e-05	5.9867e-05	2.9246e-05	0.00196836	0.00842284	0.00784458	0.00166085	0.00132242	0.00169788	0.000723251	0.000343615	0.0220154
Radio, television and communication equipment and apparatus			1.03468	0.773587	0.056294	0.051315	0.127242	0.0883	0.030274	2.16169	0.093954	0.432862	0.00916288	0.00976308	0.0100238	0.0287226	0.0075626	0.592051	2.85161	2.46836	0.214481	0.231829	0.723868	0.415654	0.0704271	6.97623
Railway transportation services		x	0.241726	0.120227	0.011618	0.014467	0.012125	0.00574	0.004613	0.410516	0.0216361	0.0584178	0.00210448	0.00220056	0.00164156	0.00164877	0.00057457	0.0882239	0.638239	0.318568	0.0449496	0.0648835	0.0602778	0.0266302	0.0100621	1.16361
Raw milk	x	x	0.058416	0.108962	4.12807	0.117146	0.024807	0.004537	0.00152	4.44346	0.00549185	0.0719431	0.570291	0.0320448	0.00421662	0.00166979	0.000135708	0.685793	0.265564	0.711751	13.2429	0.580026	0.164873	0.0219239	0.00396402	14.991
Real estate services		x	0.916821	1.09477	0.362254	0.079147	0.123067	0.05334	0.052282	2.68168	0.081034	0.567432	0.0530073	0.0145979	0.0144744	0.0165018	0.00684664	0.753894	2.55325	3.07604	1.24818	0.383115	0.59516	0.235254	0.114752	8.20575
Recreational, cultural and sporting services		x	1.19091	1.52233	0.812989	0.124381	0.226792	0.083005	0.076564	4.03697	0.106976	0.767495	0.253797	0.0243724	0.026814	0.0254022	0.0095407	1.2144	3.45846	4.31097	2.95697	0.632168	1.08444	0.368018	0.1695	12.9805
Refinery Feedstocks			0.000257	0.000263	2.4e-05	3e-05	3.8e-05	1.7e-05	1.9e-05	0.000648	2.1066e-05	0.000128404	9.189e-06	5.116e-06	4.917e-06	6.472e-06	2.744e-06	0.000177908	0.000695302	0.0007016	0.000138001	0.000156892	0.000199109	8.1407e-05	4.2771e-05	0.00201508
Refinery Gas			2.4e-05	2.9e-05	1.2e-05	3e-06	3e-06	0	1e-06	7.2e-05	2.127e-06	1.8373e-05	1.901e-06	7.49e-07	5.06e-07	5.6e-07	2.09e-07	2.4425e-05	6.9972e-05	8.379e-05	7.2636e-05	2.1337e-05	2.09e-05	7.411e-06	3.54e-06	0.000279586
Renting services of machinery and equipment without operator and of personal and household goods		x	0.096718	0.08932	0.013988	0.006149	0.00861	0.004126	0.004508	0.223419	0.00803915	0.0439001	0.00260677	0.00111003	0.00113201	0.00123405	0.000512916	0.058535	0.259357	0.243202	0.0505342	0.0291753	0.0432389	0.018451	0.0100443	0.654003
Research and development services		x	0.175313	0.325964	0.05718	0.026446	0.029576	0.016182	0.012461	0.643122	0.0157824	0.13867	0.0140736	0.00459878	0.0037215	0.00567507	0.00166542	0.184187	0.491132	0.663644	0.216477	0.13536	0.156134	0.0727244	0.0294736	1.76495
Retail trade services, except of motor vehicles and motorcycles; repair services of personal and		x	0.04248	0.03337	0.00211	0.001188	0.002673	0.001489	0.001193	0.084503	0.00333071	0.0147126	0.00032701	0.000239052	0.00034661	0.000405808	0.000168185	0.01953	0.114319	0.0983303	0.00766757	0.00563936	0.0125274	0.00574258	0.00240608	0.246632
Retail trade services of motor fuel		x	0.031592	0.032546	0.00383	0.00208	0.002735	0.001118	0.001128	0.075029	0.00229606	0.0187181	0.000869496	0.000325136	0.000565423	0.000330491	0.000115371	0.0232201	0.0791774	0.0951906	0.0149276	0.0107218	0.0140151	0.0052728	0.00281199	0.222117
Rubber and plastic products			0.269149	0.344578	0.044685	0.032312	0.056344	0.034652	0.014961	0.796681	0.023928	0.182999	0.00889673	0.0098739	0.00519558	0.0117194	0.00331254	0.245925	0.745424	1.02294	0.177151	0.14919	0.315162	0.157679	0.031924	2.59947
Sale, maintenance, repair of motor vehicles, motor vehicles parts, motorcycles, motor cycles part		x	0.166742	0.14737	0.026357	0.012909	0.018269	0.008676	0.008709	0.389032	0.0147244	0.075243	0.00653066	0.00271395	0.00227172	0.00245124	0.00111373	0.105049	0.459824	0.405704	0.0998331	0.0615361	0.0867537	0.0361462	0.0171707	1.16697
Sand and clay			0.006851	0.00583	0.001987	0.000747	0.000716	0.000326	0.000524	0.016981	0.000659645	0.00301075	0.000454237	0.00015528	9.9472e-05	8.4848e-05	6.0827e-05	0.00452506	0.0201618	0.0160501	0.0057696	0.00327563	0.00338113	0.00127222	0.000903524	0.050814
Sea and coastal water transportation services		x	0.071435	0.048893	0.005142	0.003554	0.004536	0.00171	0.001282	0.136552	0.00484475	0.0174872	0.00119564	0.000472057	0.000517482	0.000532401	0.000188114	0.0252377	0.176101	0.100551	0.0186249	0.0189093	0.0216337	0.00778537	0.0028625	0.346468
Secondary raw materials			0.001719	0.001859	0.000323	0.000152	0.000191	8.9e-05	8.4e-05	0.004417	0.000148095	0.000979597	4.0633e-05	2.9116e-05	2.5669e-05	2.8197e-05	1.1663e-05	0.00126297	0.00470717	0.00576398	0.00130559	0.000662962	0.000973909	0.000395589	0.000172658	0.0139819
Services auxiliary to financial intermediation		x	0.063211	0.045822	0.006493	0.003078	0.004651	0.00211	0.002501	0.127866	0.00544977	0.0229489	0.00139447	0.000575609	0.000593727	0.000578372	0.000275192	0.031816	0.168052	0.125123	0.0241727	0.0149044	0.0220989	0.00907954	0.00511377	0.368545
Sewage sludge for treatment: biogasification and land application		x	0.005643	0.007569	0.002074	0.000489	0.000915	0.000418	0.000372	0.01748	0.000499484	0.0036694	0.000239378	9.6428e-05	0.000116416	0.000133635	4.8268e-05	0.00480301	0.0159098	0.0205687	0.00798089	0.00226333	0.00452883	0.00187905	0.000832517	0.0539631
Steam and hot water supply services			0.018362	0.019726	0.014515	0.00375	0.002109	0.000992	0.000795	0.060249	0.00154761	0.0102612	0.00367313	0.000711748	0.000274899	0.000359757	0.000147595	0.0169759	0.050447	0.0527109	0.0554012	0.0172221	0.0108243	0.00439863	0.00170815	0.192712
Stone			0.005349	0.00422	0.00061	0.001306	0.000416	0.000225	0.000253	0.012379	0.000472461	0.00221528	0.000120449	0.000173552	5.3985e-05	6.3498e-05	3.0261e-05	0.00312949	0.0147198	0.0114655	0.00201279	0.0053797	0.00203886	0.000979975	0.000491531	0.0370882
Sub-Bituminous Coal			1.3e-05	9e-06	2e-06	0	2e-06	0	0	2.6e-05	1.041e-06	6.865e-06	7.97e-07	5.38e-07	5.21e-07	3.01e-07	1.05e-07	1.0168e-05	3.5518e-05	5.1586e-05	2.0038e-05	9.214e-06	1.9529e-05	3.32e-06	1.007e-06	0.000140212
Sugar	x	x	0.251506	0.140722	0.791434	0.051956	0.061426	0.016617	0.007906	1.32157	0.0651487	0.159374	0.13624	0.00739196	0.0303835	0.0135516	0.00092489	0.413015	0.857808	0.731048	3.30895	0.311293	0.375582	0.096494	0.0214889	5.70266
Sugar cane, sugar beet	x	x	0.000583	0.000548	0.154769	0.000152	7e-05	2.9e-05	2.9e-05	0.15618	5.3769e-05	0.000345766	0.0282635	2.7887e-05	2.5072e-05	9.816e-06	4.08e-06	0.0287299	0.00155284	0.00158595	0.590704	0.000918407	0.000404653	0.000129471	5.9358e-05	0.595354
Supporting and auxiliary transport services; travel agency services		x	0.717324	0.552164	0.058607	0.034973	0.04711	0.022244	0.027058	1.45948	0.0639197	0.263721	0.0123248	0.00715497	0.00578371	0.00598128	0.00313767	0.362023	1.96481	1.48084	0.217991	0.161039	0.220056	0.0920712	0.052264	4.18907
Textiles			1.1195	1.59245	0.064198	0.111256	0.13931	0.110139	0.044523	3.18138	0.120032	2.8071	0.0473829	0.238759	0.0351744	0.147366	0.0920274	3.48784	3.51483	6.29526	0.256683	0.432018	0.798018	0.543308	0.126502	11.9666
Textiles waste for treatment: incineration		x	0.001625	0.00192	0.000391	0.00014	0.000242	0.000117	0.000112	0.004547	0.00014566	0.000965927	5.747e-05	2.5557e-05	2.9419e-05	3.6736e-05	1.3543e-05	0.00127431	0.00461572	0.00532613	0.0015641	0.000699347	0.00125248	0.000535323	0.000252782	0.0142459
Textiles waste for treatment: landfill		x	0.001383	0.002594	0.000393	0.000181	0.000316	9.8e-05	8.7e-05	0.005052	0.000125409	0.00109741	7.4285e-05	2.8266e-05	4.189e-05	3.0174e-05	9.424e-06	0.00140686	0.00410537	0.00673934	0.00162376	0.000943742	0.0014187	0.000461792	0.000231437	0.0155241
Tobacco products			0.648441	0.48931	0.089756	0.018259	0.163854	0.010935	0.007106	1.42766	0.0524142	0.398562	0.0089411	0.0110933	0.0244885	0.00365864	0.000771411	0.499929	2.77806	3.56472	0.372293	0.0838493	1.16961	0.0534154	0.0192956	8.04124
Transmission services of electricity			0.023261	0.021838	0.004658	0.001894	0.002495	0.001282	0.001905	0.057333	0.00219858	0.01092	0.00140556	0.000440673	0.000312788	0.000383323	0.000250661	0.0159116	0.0672653	0.0608427	0.0174367	0.00830956	0.0117585	0.00511124	0.00344728	0.174171
Transportation services via pipelines		x	0.017805	0.003467	7.7e-05	0.000384	0.000153	8.4e-05	5.2e-05	0.022022	0.000833974	0.00075747	1.602e-05	4.3053e-05	2.0686e-05	2.5524e-05	8.109e-06	0.00170484	0.0372056	0.00556555	0.000367411	0.00158151	0.000805548	0.000423251	0.000118066	0.046067
Uranium and thorium ores			3.2e-05	2.8e-05	0	2e-06	1e-06	0	0	6.3e-05	2.721e-06	1.5533e-05	1.591e-06	9.65e-07	4.14e-07	5.14e-07	1.51e-07	2.1889e-05	8.908e-05	7.7976e-05	2.6863e-05	1.4939e-05	1.6593e-05	7.166e-06	2.644e-06	0.000235261
Vegetables, fruit, nuts	x	x	6.54818	2.55157	10.1308	0.238599	1.28088	0.141754	0.037361	20.9291	1.62081	6.53925	8.58139	0.152629	0.945382	0.263111	0.0200082	18.1226	32.1932	12.4089	48.7489	1.0814	7.81662	0.547882	0.0898208	102.887
Wearing apparel; furs			3.82353	2.66979	0.12199	0.135283	0.205165	0.145409	0.06162	7.16279	0.256257	2.92884	0.0507823	0.243096	0.0379622	0.148762	0.0944827	3.76018	9.13015	8.84443	0.461367	0.480916	1.1342	0.712507	0.167322	20.9309
Wheat	x	x	0.030601	1.01492	7.55916	0.138722	0.067574	0.241881	0.05906	9.11191	0.00588796	1.16851	0.281955	0.00818514	0.0274293	0.0408879	0.00186494	1.53472	0.122687	3.54119	35.4237	0.784044	0.333217	1.30833	0.205951	41.7191
White Spirit & SBP			0.000471	0.000413	6.3e-05	5.7e-05	6.2e-05	3.4e-05	3.2e-05	0.001132	3.9351e-05	0.000207085	1.9351e-05	9.788e-06	8.296e-06	1.2377e-05	4.675e-06	0.000300923	0.00128442	0.0011588	0.000310717	0.000276903	0.000327971	0.000147918	7.002e-05	0.00357675
Wholesale trade and commission trade services, except of motor vehicles and motorcycles		x	0.036172	0.0389	0.009972	0.004202	0.003644	0.001905	0.003403	0.098198	0.00305394	0.0174299	0.00151252	0.000541631	0.000460199	0.000432056	0.000221433	0.0236517	0.0995371	0.129795	0.0401853	0.0234688	0.0178595	0.00855535	0.00791836	0.327319
Wood and products of wood and cork (except furniture); articles of straw and plaiting materials			0.255268	0.117413	0.013118	0.015694	0.015463	0.009453	0.004797	0.431206	0.0184281	0.128605	0.00300089	0.00261845	0.00305579	0.0108942	0.00826057	0.174863	0.641005	0.45718	0.0498452	0.0698727	0.0834087	0.046241	0.0126468	1.3602
Wood waste for treatment: incineration		x	0.003212	0.004252	0.00095	0.000315	0.000538	0.000254	0.000234	0.009755	0.000287215	0.00214213	0.000124453	5.7069e-05	6.0084e-05	7.8948e-05	2.9259e-05	0.00277915	0.00910283	0.0129861	0.00369998	0.00153554	0.00276408	0.00115682	0.000524647	0.03177
Wood waste for treatment: landfill		x	0.0019	0.002742	0.000563	0.000228	0.000338	0.000118	0.000102	0.005991	0.000167751	0.00126881	0.000107656	3.6682e-05	4.5188e-05	3.6782e-05	1.2432e-05	0.0016753	0.005441	0.00743328	0.00229324	0.00118285	0.00160077	0.000550952	0.000254443	0.0187565
Wool, silk-worm cocoons			0.00143	0.012697	0.000222	0.000231	0.001677	0.000142	0.000122	0.016521	0.000130872	0.00694105	3.9168e-05	5.4571e-05	0.000670598	6.1175e-05	1.0993e-05	0.00790843	0.00413266	0.0348468	0.000851396	0.00111081	0.00785025	0.000690129	0.000323288	0.0498053
Grand Total			67.6151	69.8177	107.874	9.84832	20.8877	6.15612	3.91695	286.116	7.13177	48.4849	30.5758	2.34809	3.18095	2.33684	0.688981	94.7473	218.699	238.113	399.206	51.4121	101.367	27.6461	9.03194	1045.48
Sum EXIOBASE-min			26.0463	22.949	81.6329	5.39241	12.8779	2.66679	1.32034	152.886	3.53028	19.4953	23.6932	0.971047	2.24245	0.916382	0.0728727	50.9215	102.164	103.413	307.714	29.9626	61.8969	12.4412	3.43445	621.027
SUM EXIOBASE-max			43.2036	42.9322	104.633	7.63768	17.3091	4.18632	2.66525	222.567	5.12614	29.8545	29.2632	1.41578	2.7152	1.37674	0.239514	69.9911	152.622	160.73	385.792	41.2283	82.253	18.9239	6.28798	847.837

## Sheet: Suppl Table 6
Suppl. Table 6: Food product LF, blue WF and green WF values for FABIO-mass and HYBRID-mass, according to region of origin (continent)
	LF in Mha								blue WF in km3								green WF in km3
Product	AFR	ASI	EU	EUR	LAM	NAM	OCE	Total	AFR	ASI	EU	EUR	LAM	NAM	OCE	Total	AFR	ASI	EU	EUR	LAM	NAM	OCE	Total
Apples and products	0.002129	0.054884	0.293629	0.016418	0.010382	0.001581	0.001273	0.380296	0.0166713	0.165671	0.20263	0.00524956	0.0308138	0.0125861	0.0010318	0.434654	0.0155457	0.64097	1.82029	0.181947	0.0861327	0.0088876	0.0127177	2.76649
Bananas	0.015567	0.002892	0.009488	9.8e-05	0.102482	1.5e-05	2.5e-05	0.130567	0.00407525	0.0359411	0.0467785	0.000285651	0.13861	8.689e-05	0.000184771	0.225962	0.20348	0.0545766	0.0417897	0.00052596	1.27148	0.000102613	0.000108029	1.57207
Barley and products	2e-06	0.004491	0.151422	9.8e-05	0.001389	8e-06	7.9e-05	0.157489	5.182e-06	0.000448536	0.0014809	7.9e-07	5.4766e-05	2.43e-07	0	0.00199042	1.892e-06	0.0189573	0.520462	0.000323996	0.00784863	2.5838e-05	0.000263828	0.547883
Beans	0.040601	0.08978	0.066779	0.001643	0.04738	0.025288	0.002401	0.273872	0.0318706	0.000956109	0.00932729	0.000176441	0.0034714	0.0122596	0	0.0580614	0.138299	0.29618	0.136397	0.00452376	0.0473718	0.0666961	0.0074787	0.696946
Beer	0.000757	0.034034	1.00051	0.024266	0.010559	0.014068	0.002131	1.08633	0.000608042	0.0116115	0.0358648	0.00567637	0.00248889	0.00235371	4.3269e-05	0.0586466	0.00386153	0.142278	3.47343	0.132553	0.0632209	0.0700818	0.00699574	3.89242
Beverages, Alcoholic	0.004655	0.028364	0.417694	0.020905	0.024582	0.029752	0.001678	0.527635	0.0291581	0.0611332	0.0474669	0.00639085	0.0367578	0.0214712	0.00427188	0.20665	0.0214644	0.190182	1.52437	0.113866	0.189719	0.130431	0.0084095	2.17845
Beverages, Fermented	0.00045	0.003212	0.071443	0.00296	0.002647	0.000244	0.000123	0.081079	0.00149186	0.00856145	0.0188533	0.000988188	0.00319795	0.000664957	0.000130142	0.0338878	0.00298565	0.0348921	0.343982	0.0225896	0.0303702	0.00120257	0.000852684	0.436875
Bovine Meat	0.536464	3.47835	11.1087	0.259533	2.7992	0.169082	0.25247	18.6043	0.0235801	0.617151	2.25141	0.0422993	0.143475	0.0250384	0.0171667	3.12012	0.899165	6.60099	31.8606	1.48551	8.59381	0.537509	0.424154	50.4017
Butter, Ghee	0.002432	0.02514	0.34321	0.022386	0.053548	0.008492	0.018022	0.47323	0.000606865	0.00656417	0.0358892	0.00141796	0.00049998	0.0014233	0.0016128	0.0480143	0.0100207	0.153692	1.0495	0.13576	0.325259	0.0384429	0.043378	1.75605
Cassava and products	0	9e-06	0	0	2e-06	0	0	1.1e-05	0	0	0	0	0	0	0	0	0	9.0076e-05	0	0	1.3861e-05	0	0	0.000103937
Cereals, Other	2.5e-05	0.00071	0.106063	9.5e-05	0.000482	9.9e-05	1e-06	0.107475	2.462e-06	3.3737e-05	0.0191771	5.25e-07	1.8566e-05	3.901e-06	2.81e-07	0.0192366	4.2132e-05	0.00240174	0.341876	4.0752e-05	0.0012038	0.000578989	1.678e-06	0.346145
Citrus, Other	0.002346	0.007469	0.002481	4e-06	0.016106	0.000175	1.2e-05	0.028593	0.00444851	0.0718575	0.0034247	1.0986e-05	0.0310904	0.000271299	7.1e-08	0.111103	0.0153987	0.0280661	0.0106001	1.3126e-05	0.11923	0.00101737	0.000103202	0.174429
Cloves	0.003111	0.00311	0	0	0	0	0	0.008282	1.2305e-05	0	0	0	0	0	0	1.2305e-05	0.0420158	0.0481956	0	0	0	0	0	0.0902114
Cocoa Beans and products	1.58431	0.085997	0	0	0.139713	0	0.012904	1.82479	0.00049573	0	0	0	0.000234432	0	0	0.000730162	14.2974	0.704876	0	0	1.20683	0	0	16.2091
Coconut Oil	0.007369	0.260309	0	0	0.000786	0	0.018761	0.287225	0	0	0	0	1.47e-06	0	0	1.47e-06	0.0383491	3.76837	0	0	0.00865549	0	0.245538	4.06091
Coconuts - Incl Copra	0.00346	0.045371	0.000293	0	0.001044	0	0.002874	0.053042	0	0	0	0	1.8053e-05	0	0	1.8053e-05	0.0257203	0.6725	0	0	0.0156045	0	0.0364257	0.750251
Coffee and products	0.868641	0.696924	0	0	1.15219	2.1e-05	0.018023	2.7358	0.0287072	0.000770177	0	0	0.11509	0	0	0.144567	6.05234	9.61501	0	0	13.288	0.000160523	0.250552	29.2061
Cottonseed Oil	0.003385	0.000294	0.012161	7.8e-05	0.000294	0.000139	2.7e-05	0.016378	0.000190683	0.00221102	0.0551226	0.000911589	0.000108325	0.000312424	0.000271158	0.0591278	0.0126144	0.000279469	0.0145784	0.00018623	0.0025262	0.000731411	0.000124225	0.0310403
Dates	0.008028	0.003068	0.000577	1.6e-05	4e-06	1e-05	0	0.011738	0.107535	0.0258197	0	2.1462e-05	0	0	0	0.133376	0.0367189	0.0160214	0.00214123	0.000517573	1.6704e-05	2.5634e-05	0	0.0554415
Eggs	0.017817	0.199452	1.87163	0.207036	0.280911	0.065527	0.057173	2.69954	0.00674543	0.111538	0.58461	0.0466777	0.00546432	0.0149612	0.0020638	0.77206	0.0708553	1.0129	7.14226	1.29113	1.73831	0.307265	0.135836	11.6985
Fats, Animals, Raw	0.118268	0.143956	3.81039	0.072346	0.161861	0.131984	0.065477	4.50438	0.00422637	0.0304109	0.64033	0.0114757	0.00500845	0.0155112	0.00312423	0.710087	0.20308	0.380909	10.5609	0.428081	0.834697	0.329019	0.103576	12.8403
Fruits, Other	0.039819	0.075792	0.959655	0.111444	0.064998	0.006059	0.005378	1.26322	0.170229	0.228648	1.19287	0.0773154	0.138574	0.026437	0.0142832	1.84836	0.264836	0.728634	4.7632	0.648163	0.445113	0.0198456	0.0381908	6.90798
Grapefruit and products	0.007617	0.004354	0.001269	0.002396	0.006797	0.004686	1e-06	0.02712	0.025122	0.0183783	0.00334028	0.00760076	0.0103622	0.0100963	1.995e-06	0.0749018	0.0516015	0.0957405	0.00657304	0.00905259	0.0471398	0.0364883	3.145e-06	0.246599
Grapes and products (excl wine)	0.006491	0.010423	0.427551	0.025796	0.008049	0.004113	0.000208	0.482631	0.0141768	0.0151824	0.144914	0.000290097	0.00367784	0.0159308	0.000344841	0.194517	0.0233223	0.0426645	1.83098	0.117534	0.0310655	0.00922262	0.000619714	2.05541
Groundnut Oil	0.009208	0.024543	0.000231	5e-06	0.033293	0.001411	8e-06	0.068699	0.000820479	0.0155512	0	3.2126e-05	0.00351926	0.00228768	2.2591e-05	0.0222333	0.041426	0.172533	0.00157806	1.5792e-05	0.389042	0.0113661	5.2434e-05	0.616014
Groundnuts (Shelled Eq)	0.027173	0.092729	0.00075	5.6e-05	0.07526	0.004341	5.1e-05	0.20036	0.0045799	0.0646398	2.99e-07	0.000353913	0.010248	0.00703702	0.000154246	0.0870132	0.135084	0.642372	0.00336947	0.000173971	0.89539	0.0349626	0.00035801	1.71171
Lemons, Limes and products	0.001164	0.004907	0.063183	0.00298	0.004534	3e-05	0	0.076799	0.00469306	0.00514975	0.119447	0.00986392	0.00362648	5.9945e-05	1.48e-07	0.14284	0.00516059	0.0451132	0.239014	0.0117578	0.0470281	0.000289351	2.17e-07	0.348364
Maize and products	0.001229	0.013169	0.730444	0.049477	0.01308	0.000387	1.2e-05	0.807798	0.0014522	0.0332273	0.216514	0.021967	0.000498429	0.00022197	3.6162e-05	0.273917	0.00566508	0.067595	3.17164	0.322244	0.106865	0.00198946	4.6984e-05	3.67604
Maize Germ Oil	5.6e-05	0.000698	0.038887	0.003014	0.00115	0.006938	1e-06	0.050744	5.7089e-05	0.00171964	0.0173649	0.00140145	4.2704e-05	0.00429341	1.934e-06	0.0248811	0.000271523	0.00361045	0.149661	0.0194088	0.00939071	0.0359075	2.56e-06	0.218252
Meat, Other	0.628579	0.939946	1.78537	0.176784	3.49529	2.6742	0.115413	9.81558	0.0243289	0.0857546	0.281813	0.0304997	0.193426	0.515989	0.00892898	1.14074	0.655662	1.14428	5.97744	0.794187	8.75826	7.07017	0.195213	24.5952
Milk - Excluding Butter	0.311212	4.09012	24.6998	1.49217	3.79128	0.508381	0.724559	35.6175	0.0666457	0.5001	2.92479	0.108519	0.0347349	0.0881012	0.0506116	3.7735	0.737297	9.67075	79.6745	8.99589	22.9266	2.35278	1.6218	125.98
Millet and products	2e-06	0.005467	0.000986	0.00157	7.5e-05	0.002585	1e-05	0.010695	0	0.00205697	0	0	2.3717e-05	0.000255321	0	0.00233601	9.163e-06	0.0207656	0.00296298	0.00607699	0.00046885	0.0125693	3.0939e-05	0.0428838
Mutton & Goat Meat	0.084369	0.389009	1.85384	0.021416	0.051458	0.002995	0.190527	2.59365	0.00153923	0.00799496	0.146448	0.00202843	0.00144093	0.000264341	0.00912436	0.16884	0.0906978	0.144535	3.67031	0.0618959	0.113281	0.00899573	0.355206	4.44493
Nuts and products	0.21494	0.292909	0.841201	0.182638	0.148521	0.125105	0.006325	1.81164	0.0434037	0.269464	0.493512	0.196651	0.188386	1.07408	0.0309157	2.29641	2.05449	3.05625	3.58642	0.992742	0.78562	0.646049	0.0536255	11.1752
Oats	0	0.00031	0.168364	0.000682	8.2e-05	6.3e-05	0.000378	0.169879	1.217e-06	0.000365297	0.0460888	0.000216349	7.759e-05	7.873e-06	8.4816e-05	0.046842	6.57e-07	0.00125899	0.478224	0.00289463	0.000430965	0.000227159	0.00104974	0.484086
Offals, Edible	0.028607	0.150047	1.52374	0.129073	0.280267	0.036801	0.031698	2.18025	0.00337477	0.0496692	0.44867	0.0271685	0.00875414	0.00619821	0.00138231	0.545218	0.0744375	0.581098	5.23952	0.825796	1.53869	0.171714	0.0717311	8.50299
Oilcrops Oil, Other	0.006837	0.054194	0.005633	0.001313	0.000569	0.001397	3.5e-05	0.069978	0.00013606	0.0925341	0.000202552	0.000149362	0.000217529	0.000379555	1.3191e-05	0.0936323	0.00919858	0.199357	0.0180791	0.00608236	0.00295212	0.00601218	9.5478e-05	0.241776
Oilcrops, Other	0.000707	0.016287	0.007528	0.001353	0.00023	0.000812	2.7e-05	0.026944	8.6395e-05	0.0355622	0.000177167	0.000123392	5.5262e-05	0.00013281	1.0423e-05	0.0361476	0.00085486	0.0443447	0.00780609	0.00639402	0.00102658	0.00368016	7.4591e-05	0.064181
Olive Oil	0.81379	0.001631	4.06311	0.007383	0.00401	2e-05	0.00018	4.89046	0.272864	0.00322579	5.77333	0.00395631	0.012532	0.000101319	0.000200359	6.06621	4.26639	0.00549227	29.4155	0.0350476	0.0265475	8.4402e-05	0.000578547	33.7496
Olives (including preserved)	0.032466	0.001095	0.413485	0.020623	8.2e-05	3.1e-05	0	0.467782	0.0648908	0.00201775	0.418725	0.0112724	0.00020045	0.000158314	5.41e-07	0.497266	0.147289	0.00374859	2.48454	0.0916194	0.000466826	0.00013188	1.563e-06	2.7278
Onions	0.00098	0.000465	0.144697	0.001708	0.002414	4.9e-05	0.001002	0.151315	0.00412799	0.00161412	0.138674	0.00280432	0.00698829	0.000193476	0.00285544	0.157258	0.00232058	0.00119065	0.521867	0.00740803	0.00972087	0.00014321	0.00303009	0.54568
Oranges, Mandarines	0.033387	0.009349	0.415765	0.002013	0.233335	0.004182	0.000298	0.698329	0.17707	0.0292576	1.07584	0.0078925	0.0326081	0.00748706	0.00110294	1.33126	0.227972	0.0584051	2.11804	0.00955481	2.168	0.0300581	0.00163569	4.61366
Palm Oil	0.001207	0.254133	0	0	0.010894	0	0.011521	0.277755	2.095e-06	0	0	0	0	0	0	2.095e-06	0.0110787	3.88794	0	0	0.110419	0	0.127931	4.13737
Palmkernel Oil	0.029191	0.00887	0	0	0.001012	0	0.003387	0.04246	8.52e-07	0	0	0	0	0	0	8.52e-07	0.269267	0.133193	0	0	0.0122032	0	0.0377341	0.452397
Peas	0.01787	0.041533	0.113957	0.008147	0.003734	0.007843	0.000834	0.193918	0	0.0031122	0.00642103	1.765e-06	9.5356e-05	0.000244979	0	0.00987533	0.0250771	0.095783	0.293612	0.0201137	0.00553074	0.0249386	0.00157636	0.466632
Pepper	0.005963	0.034013	0	0	0.005024	0	0	0.045	0.00145429	0.00931684	0	0	0.00149379	0	0	0.0122649	0.130506	0.179962	0	0	0.0189079	0	0	0.329376
Pigmeat	0.149782	1.83238	16.5439	1.98933	3.71197	0.83406	0.564071	25.6255	0.0496579	0.805217	5.17773	0.38106	0.0606618	0.165201	0.0183644	6.65789	0.684448	9.78189	62.9943	12.841	22.8842	3.87443	1.34518	114.405
Pimento	0.001991	0.011333	0.057833	0.000542	0.000636	0	1e-06	0.072336	0.00318625	0.0265612	0.006445	0.000156943	0.00289571	0	0	0.0392451	0.0101123	0.118519	0.268929	0.00346748	0.00450867	0	0	0.405537
Pineapples and products	0.002452	0.015469	5.8e-05	0	0.020921	9.9e-05	1e-06	0.039	0.001756	0.00370887	1.1529e-05	0	0.00675698	1.4125e-05	6.5e-08	0.0122476	0.0142428	0.0889641	0.000302062	0	0.0942741	0.000406792	5.255e-06	0.198195
Plantains	6.7e-05	0.000153	0	0	0.018261	0	0	0.018481	0	0	0	0	0.0063591	0	0	0.0063591	0.000557863	0.00196513	0	0	0.247873	0	0	0.250396
Potatoes and products	0.009125	0.00428	1.20775	0.002785	8.6e-05	0.001304	4e-06	1.22535	0.0362432	0.0159085	0.566112	0.000686054	9.1665e-05	0.00474161	1.2078e-05	0.623795	0.0127113	0.00740552	4.38028	0.0117733	0.00041916	0.00348116	7.899e-06	4.41608
Poultry Meat	0.026826	0.323412	3.49992	0.39248	0.643143	0.119617	0.094736	5.10014	0.00891346	0.174673	1.11237	0.0904819	0.0166195	0.02708	0.00402068	1.43415	0.122712	1.63151	13.3836	2.53448	4.12786	0.566034	0.203435	22.5697
Pulses, Other and products	0.010383	0.012084	0.222049	0.007423	0.017591	0.050821	0.002811	0.323162	0.0019303	0.00493537	0.0384358	0.00225917	0.0013948	0	0	0.0489555	0.0468728	0.030479	0.648601	0.0198524	0.0359715	0.212256	0.00596167	0.999994
Rape and Mustard Oil	9e-06	0.040171	0.466718	0.067368	0.001885	0.023917	0.101112	0.70118	0	0.000606264	0.0053796	0	0	6.6028e-05	0	0.0060519	3.3513e-05	0.153917	2.06668	0.58097	0.00961373	0.143682	0.269469	3.22436
Rape and Mustardseed	0	0.000954	0.027616	0.004639	0.000192	0.000429	0.007105	0.040935	0	1e-09	0.000489477	0	0	1.205e-06	0	0.000490683	0	0.00387676	0.139598	0.0396036	0.000985503	0.00257863	0.0189359	0.205578
Rice (Milled Equivalent)	0.003414	0.204343	0.229218	0.00115	0.027944	0.003952	0.000883	0.470904	0.0431678	0.526201	1.59395	0.00994246	0.119345	0.0384818	0.0138331	2.34492	0.00288283	1.5099	0.969072	0.00366709	0.257569	0.0191728	0.00304328	2.7653
Roots, Other	0.000217	1.9e-05	0.001114	0	5.8e-05	0	9e-06	0.001417	1.25e-06	2.635e-06	0.000259859	0	1.6408e-05	5.9e-08	1.83e-07	0.000280394	0.00137415	9.2424e-05	0.000136264	0	0.00015407	1.95e-07	3.7685e-05	0.00179479
Rye and products	0.000267	0.104387	1.01255	0.0129	0	0.000128	0.009297	1.13953	0	0.0147067	0	7.5527e-05	0	4.2177e-05	0	0.0148244	0.00962445	0.425723	3.33923	0.0430446	0	0.00063835	0.0284186	3.84668
Sesame seed	0.09064	0.040161	4.4e-05	1.2e-05	0.001751	0	0	0.132608	0.0342086	0.00862623	6.8252e-05	1.376e-05	0.000139707	0	0	0.0430565	0.227768	0.224372	8.6496e-05	4.0555e-05	0.0101881	0	0	0.462456
Sesameseed Oil	0.045432	0.032054	9e-05	9e-06	0.002575	0	0	0.08016	0.016094	0.00636256	2.6291e-05	1.0736e-05	0.000474646	0	0	0.0229683	0.128527	0.181106	7.7353e-05	3.164e-05	0.0131977	0	0	0.32294
Soyabean Oil	0.000611	0.043312	0.086822	0.16203	0.420126	0.1628	1.7e-05	0.875718	0.000121794	0.000312643	0.0416367	1.4776e-05	0.00109109	0.0285585	0	0.0717356	0.00187878	0.21518	0.343104	0.920048	2.85849	0.722855	7.2498e-05	5.06163
Soyabeans	1.5e-05	0.000255	0.00607	0.003519	0.02332	0.013191	0	0.04637	1.974e-06	1.3009e-05	0.00104424	1.51e-07	6.1894e-05	0.00237661	0	0.00349788	6.1378e-05	0.000920937	0.02139	0.0208041	0.162927	0.0586857	0	0.264789
Spices, Other	0.016832	0.039582	0.018008	0.006283	0.004979	8.1e-05	0.000123	0.085929	0.0669981	0.0434316	0.0209648	0.0115379	0.00148662	7.658e-06	6.1468e-05	0.144488	0.180909	0.311272	0.0459534	0.0188089	0.0790895	0.000325149	0.000491426	0.63685
Sugar cane	0	1e-06	0	0	1e-06	0	0	2e-06	4.86e-07	3.363e-06	0	0	4.18e-07	1.01e-07	0	4.368e-06	1.89e-07	1.6918e-05	0	0	5.599e-06	7.06e-07	0	2.3412e-05
Sugar non-centrifugal	0	2e-06	0	0	0	0	0	2e-06	0	2.3221e-05	0	0	0	0	0	2.3221e-05	0	8.846e-06	0	0	0	0	0	8.846e-06
Sugar, Refined Equiv	0.076415	0.010753	0.871495	0.02511	0.172588	0.000344	0.002271	1.15898	0.4414	0.0640294	0.221818	0.0158588	0.148517	0.000730743	0.00462799	0.896982	0.945842	0.123529	3.75986	0.137367	1.82838	0.00276788	0.0183877	6.81613
Sunflower seed	0.000221	0.001264	0.071619	0.000728	0.000432	0.000789	1e-06	0.075054	8.89e-07	0.000882452	0.0518973	6.2983e-05	8e-06	0.000161528	0	0.0530132	0.00433735	0.00667724	0.28108	0.00430156	0.00217189	0.00383719	3.856e-06	0.302409
Sunflowerseed Oil	0.004415	0.187754	1.30092	0.374112	0.021283	0.007759	0.00051	1.89675	0.000153738	0.009761	0.450504	0.0194108	0.00037642	0.00165123	0	0.481857	0.0844588	0.948966	5.84492	2.39944	0.106248	0.0377197	0.00303651	9.42479
Sweet potatoes	0.000112	0.000938	0.00114	0	0.000181	0.000121	0	0.002492	0.000299778	7.9168e-05	0.00302463	0	7.338e-06	0.000169495	0	0.00358041	0.000346664	0.00478384	0.0057109	0	0.000822411	0.000624455	0	0.0122883
Sweeteners, Other	0.001806	0.031103	0.199797	0.024706	0.007532	0.02402	0.002012	0.290977	0.0149635	0.0484428	0.0252967	0.0103688	0.0033707	0.01485	0.00586492	0.123157	0.00552203	0.202798	0.868081	0.14384	0.0598914	0.125183	0.0104953	1.41581
Tea (including mate)	0.013514	0.073273	1.4e-05	0.000486	0.007356	0	7.4e-05	0.094717	0.0202493	0.0737408	2.5578e-05	0.00096054	0.00318392	0	0	0.0981602	0.122051	0.920497	0.00016711	0.00300054	0.019925	0	0.0011437	1.06678
Tomatoes and products	0.004619	0.017851	0.213055	0.002148	0.000581	0.001853	4e-06	0.240113	0.0199824	0.051187	0.263958	0.00544089	0.00128961	0.0122548	1.9343e-05	0.354132	0.0161751	0.129478	0.822994	0.00924744	0.001402	0.00524898	1.07e-05	0.984556
Vegetables, Other	0.027848	0.065101	1.54611	0.026566	0.03124	0.003207	0.001218	1.70132	0.0394453	0.0436489	1.05046	0.0233768	0.0330799	0.00669441	0.00107245	1.19778	0.0544712	0.164742	3.92432	0.076371	0.10766	0.00831054	0.003227	4.3391
Wheat and products	0.002431	0.890762	10.6121	0.501493	0.083809	0.435207	0.086708	12.6125	0.00228522	0.0834678	0.529289	0.0382382	0.0322502	0.0600885	0.00244275	0.748062	0.00970604	3.93808	51.2125	2.92295	0.385556	2.3047	0.305086	61.0786
Wine	0.016678	0.009463	1.91183	0.044836	0.029002	0.00825	0.013639	2.0337	0.051678	0.00757362	0.824609	0.00648687	0.0237595	0.0320394	0.0204319	0.966578	0.0665717	0.037332	8.86722	0.226713	0.0896235	0.0184602	0.0456184	9.35154
Yams	0.000222	2.9e-05	0.000118	0	0.000259	0	0	0.000628	0	6.22e-07	6.2e-05	0	1.4869e-05	0	0	7.7491e-05	0.000853449	9.2092e-05	0.000326	0	0.000988402	0	3.87e-07	0.00226033
Total	6.02903	15.6764	97.6339	6.52058	18.2907	5.53086	2.43191	152.119	1.99423	4.63933	29.3874	1.24814	1.63124	2.26211	0.220728	41.3832	34.0743	66.573	366.687	39.7424	99.6706	20.0812	6.04916	632.877

## Sheet: Suppl Table 7
Suppl. Table 7: Food product LF, blue WF and green WF values for FABIO-value and HYBRID-value, according to region of origin (continent)
	LF in Mha								blue WF in km3								green WF in km3
Product	AFR	ASI	EU	EUR	LAM	NAM	OCE	Total	AFR	ASI	EU	EUR	LAM	NAM	OCE	Total	AFR	ASI	EU	EUR	LAM	NAM	OCE	Total
Apples and products	0.002129	0.054884	0.293629	0.016418	0.010382	0.001581	0.001273	0.380296	0.0166713	0.165671	0.20263	0.00524956	0.0308138	0.0125861	0.0010318	0.434654	0.0155457	0.64097	1.82029	0.181947	0.0861327	0.0088876	0.0127177	2.76649
Bananas	0.015567	0.002892	0.009488	9.8e-05	0.102482	1.5e-05	2.5e-05	0.130567	0.00407525	0.0359411	0.0467785	0.000285651	0.13861	8.689e-05	0.000184771	0.225962	0.20348	0.0545766	0.0417897	0.00052596	1.27148	0.000102613	0.000108029	1.57207
Barley and products	2e-06	0.004491	0.151422	9.8e-05	0.001389	8e-06	7.9e-05	0.157489	5.182e-06	0.000448536	0.0014809	7.9e-07	5.4766e-05	2.43e-07	0	0.00199042	1.892e-06	0.0189573	0.520462	0.000323996	0.00784863	2.5838e-05	0.000263828	0.547883
Beans	0.040601	0.08978	0.066779	0.001643	0.04738	0.025288	0.002401	0.273872	0.0318706	0.000956109	0.00932729	0.000176441	0.0034714	0.0122596	0	0.0580614	0.138299	0.29618	0.136397	0.00452376	0.0473718	0.0666961	0.0074787	0.696946
Beer	0.000757	0.034034	1.00051	0.024266	0.010559	0.014068	0.002131	1.08632	0.000608042	0.0116115	0.0358648	0.00567637	0.00248889	0.00235371	4.3269e-05	0.0586466	0.00386153	0.142278	3.47343	0.132553	0.0632209	0.0700818	0.00699574	3.89242
Beverages, Alcoholic	0.001816	0.021741	0.405813	0.018825	0.019029	0.028664	0.001129	0.497017	0.0100717	0.0277248	0.0454091	0.00560111	0.0216836	0.0191087	0.00194138	0.131541	0.0083517	0.125244	1.46958	0.101044	0.127498	0.121464	0.0050456	1.95822
Beverages, Fermented	0.00045	0.003212	0.071443	0.00296	0.002647	0.000244	0.000123	0.081079	0.00149186	0.00856145	0.0188533	0.000988188	0.00319795	0.000664957	0.000130142	0.0338878	0.00298565	0.0348921	0.343982	0.0225896	0.0303702	0.00120257	0.000852684	0.436875
Bovine Meat	0.711677	3.02148	15.5044	0.278344	3.17422	0.209846	0.27284	23.1728	0.0273715	0.508994	3.05861	0.0556059	0.164438	0.0303617	0.0177887	3.86317	1.14727	5.5533	44.1176	1.50251	9.59649	0.642648	0.445766	63.0056
Butter, Ghee	0.008265	0.105645	2.95807	0.116182	0.372693	0.05949	0.119421	3.73977	0.00203052	0.0355114	0.298874	0.00916805	0.00344449	0.0100835	0.0104263	0.369538	0.0259472	0.461404	8.85498	0.638698	2.25367	0.264062	0.283465	12.7822
Cassava and products	0	9e-06	0	0	2e-06	0	0	1.1e-05	0	0	0	0	0	0	0	0	0	9.0076e-05	0	0	1.3861e-05	0	0	0.000103937
Cereals, Other	2.5e-05	0.00071	0.106063	9.5e-05	0.000482	9.9e-05	1e-06	0.107475	2.462e-06	3.3737e-05	0.0191771	5.25e-07	1.8566e-05	3.901e-06	2.81e-07	0.0192366	4.2132e-05	0.00240174	0.341876	4.0752e-05	0.0012038	0.000578989	1.678e-06	0.346145
Citrus, Other	0.002346	0.007469	0.002481	4e-06	0.016106	0.000175	1.2e-05	0.028593	0.00444851	0.0718575	0.0034247	1.0986e-05	0.0310904	0.000271299	7.1e-08	0.111103	0.0153987	0.0280661	0.0106001	1.3126e-05	0.11923	0.00101737	0.000103202	0.174429
Cloves	0.003111	0.00311	0	0	0	0	0	0.006221	1.2305e-05	0	0	0	0	0	0	1.2305e-05	0.0420158	0.0481956	0	0	0	0	0	0.0902114
Cocoa Beans and products	1.58431	0.085997	0	0	0.139713	0	0.012904	1.82293	0.00049573	0	0	0	0.000234432	0	0	0.000730162	14.2974	0.704876	0	0	1.20683	0	0	16.2091
Coconut Oil	0.008415	0.369448	0	0	0.001156	0	0.025182	0.404201	0	0	0	0	2.113e-06	0	0	2.113e-06	0.0443641	5.35051	0	0	0.0127119	0	0.321041	5.72863
Coconuts - Incl Copra	0.00346	0.045371	0.000293	0	0.001044	0	0.002874	0.053042	0	0	0	0	1.8053e-05	0	0	1.8053e-05	0.0257203	0.6725	0	0	0.0156045	0	0.0364257	0.750251
Coffee and products	0.868641	0.696924	0	0	1.15219	2.1e-05	0.018023	2.73579	0.0287072	0.000770177	0	0	0.11509	0	0	0.144567	6.05234	9.61501	0	0	13.288	0.000160523	0.250552	29.2061
Cottonseed Oil	0.00156	0.000298	0.017107	0.000221	0.000366	0.000104	1.7e-05	0.019673	0.000153186	0.00220161	0.0804607	0.0025676	9.9066e-05	0.000234214	0.000169026	0.0858854	0.00585476	0.000279858	0.018428	0.000524539	0.00316872	0.000548316	7.7436e-05	0.0288817
Dates	0.008028	0.003068	0.000577	1.6e-05	4e-06	1e-05	0	0.011703	0.107535	0.0258197	0	2.1462e-05	0	0	0	0.133376	0.0367189	0.0160214	0.00214123	0.000517573	1.6704e-05	2.5634e-05	0	0.0554415
Eggs	0.010682	0.134514	1.56972	0.146721	0.191482	0.056344	0.02705	2.13651	0.0052175	0.0868857	0.526092	0.0407876	0.00407152	0.0142257	0.00074676	0.678027	0.0310234	0.566323	5.89503	0.902176	1.19052	0.266071	0.071726	8.92287
Fats, Animals, Raw	0.055053	0.066309	1.87781	0.030332	0.069242	0.060012	0.022749	2.18151	0.00180502	0.0152394	0.335985	0.0064895	0.00224752	0.00657237	0.00100411	0.369343	0.0886768	0.134039	5.25705	0.174494	0.352547	0.146422	0.0356502	6.18888
Fruits, Other	0.039819	0.075792	0.959655	0.111444	0.064998	0.006059	0.005378	1.26315	0.170229	0.228648	1.19287	0.0773154	0.138574	0.026437	0.0142832	1.84836	0.264836	0.728634	4.7632	0.648163	0.445113	0.0198456	0.0381908	6.90798
Grapefruit and products	0.007617	0.004354	0.001269	0.002396	0.006797	0.004686	1e-06	0.02712	0.025122	0.0183783	0.00334028	0.00760076	0.0103622	0.0100963	1.995e-06	0.0749018	0.0516015	0.0957405	0.00657304	0.00905259	0.0471398	0.0364883	3.145e-06	0.246599
Grapes and products (excl wine)	0.006491	0.010423	0.427551	0.025796	0.008049	0.004113	0.000208	0.482631	0.0141768	0.0151824	0.144914	0.000290097	0.00367784	0.0159308	0.000344841	0.194517	0.0233223	0.0426645	1.83098	0.117534	0.0310655	0.00922262	0.000619714	2.05541
Groundnut Oil	0.018047	0.04739	0.000443	9e-06	0.058897	0.002739	1.5e-05	0.12754	0.0015033	0.0297811	0	5.6577e-05	0.00650018	0.00443963	4.3953e-05	0.0423248	0.0805205	0.333435	0.00298741	2.7811e-05	0.684409	0.0220578	0.000102016	1.12354
Groundnuts (Shelled Eq)	0.027173	0.092729	0.00075	5.6e-05	0.07526	0.004341	5.1e-05	0.20036	0.0045799	0.0646398	2.99e-07	0.000353913	0.010248	0.00703702	0.000154246	0.0870132	0.135084	0.642372	0.00336947	0.000173971	0.89539	0.0349626	0.00035801	1.71171
Lemons, Limes and products	0.001164	0.004907	0.063183	0.00298	0.004534	3e-05	0	0.076798	0.00469306	0.00514975	0.119447	0.00986392	0.00362648	5.9945e-05	1.48e-07	0.14284	0.00516059	0.0451132	0.239014	0.0117578	0.0470281	0.000289351	2.17e-07	0.348364
Maize and products	0.001229	0.013169	0.730444	0.049477	0.01308	0.000387	1.2e-05	0.807798	0.0014522	0.0332273	0.216514	0.021967	0.000498429	0.00022197	3.6162e-05	0.273917	0.00566508	0.067595	3.17164	0.322244	0.106865	0.00198946	4.6984e-05	3.67604
Maize Germ Oil	7.9e-05	0.001018	0.057707	0.004351	0.001766	0.009547	1e-06	0.074469	7.8056e-05	0.00250984	0.0250012	0.00207051	6.6706e-05	0.00590956	3.332e-06	0.0356392	0.000379871	0.0052707	0.223845	0.0280853	0.0143583	0.0494129	4.225e-06	0.321357
Meat, Other	0.654848	0.953006	1.82516	0.151068	3.58115	3.02879	0.105673	10.2997	0.0211935	0.0739333	0.26015	0.0232945	0.186131	0.541243	0.00473794	1.11068	0.656253	0.957554	5.9974	0.607184	8.64007	7.70192	0.175851	24.7362
Milk - Excluding Butter	0.213537	3.31411	21.3773	0.848608	2.66452	0.35347	0.456187	29.2278	0.0322479	0.335994	2.401	0.0783777	0.0241227	0.0616063	0.0271635	2.96051	0.231643	3.83785	68.1663	4.66999	16.0043	1.61878	0.98896	95.5178
Millet and products	2e-06	0.005467	0.000986	0.00157	7.5e-05	0.002585	1e-05	0.010695	0	0.00205697	0	0	2.3717e-05	0.000255321	0	0.00233601	9.163e-06	0.0207656	0.00296298	0.00607699	0.00046885	0.0125693	3.0939e-05	0.0428838
Mutton & Goat Meat	0.117896	0.526472	2.75865	0.030462	0.064423	0.004023	0.253564	3.75549	0.00189929	0.0110985	0.211049	0.00297282	0.00181322	0.000342037	0.0118374	0.241012	0.12537	0.185725	5.46609	0.0844425	0.137311	0.0117622	0.4738	6.4845
Nuts and products	0.21494	0.292909	0.841201	0.182638	0.148521	0.125105	0.006325	1.81164	0.0434037	0.269464	0.493512	0.196651	0.188386	1.07408	0.0309157	2.29641	2.05449	3.05625	3.58642	0.992742	0.78562	0.646049	0.0536255	11.1752
Oats	0	0.00031	0.168364	0.000682	8.2e-05	6.3e-05	0.000378	0.169879	1.217e-06	0.000365297	0.0460888	0.000216349	7.759e-05	7.873e-06	8.4816e-05	0.046842	6.57e-07	0.00125899	0.478224	0.00289463	0.000430965	0.000227159	0.00104974	0.484086
Offals, Edible	0.011755	0.064371	0.70668	0.04565	0.129306	0.015074	0.011213	0.984049	0.00113535	0.0210617	0.204986	0.0120609	0.0050105	0.00254178	0.000581176	0.247378	0.0223696	0.167326	2.44515	0.286806	0.680031	0.069406	0.0252555	3.69635
Oilcrops Oil, Other	0.007992	0.089636	0.007895	0.001893	0.000935	0.002038	4.9e-05	0.110438	0.000198386	0.148076	0.000298074	0.00022413	0.000321902	0.000547365	1.8609e-05	0.149685	0.0104711	0.37791	0.0259512	0.00875597	0.00446425	0.00878175	0.000134287	0.436469
Oilcrops, Other	0.000707	0.016287	0.007528	0.001353	0.00023	0.000812	2.7e-05	0.026944	8.6395e-05	0.0355622	0.000177167	0.000123392	5.5262e-05	0.00013281	1.0423e-05	0.0361476	0.00085486	0.0443447	0.00780609	0.00639402	0.00102658	0.00368016	7.4591e-05	0.064181
Olive Oil	0.81379	0.001631	4.06311	0.007383	0.00401	2e-05	0.00018	4.89013	0.272864	0.00322579	5.77333	0.00395631	0.012532	0.000101319	0.000200359	6.06621	4.26639	0.00549227	29.4155	0.0350476	0.0265475	8.4402e-05	0.000578547	33.7496
Olives (including preserved)	0.032466	0.001095	0.413485	0.020623	8.2e-05	3.1e-05	0	0.467782	0.0648908	0.00201775	0.418725	0.0112724	0.00020045	0.000158314	5.41e-07	0.497266	0.147289	0.00374859	2.48454	0.0916194	0.000466826	0.00013188	1.563e-06	2.7278
Onions	0.00098	0.000465	0.144697	0.001708	0.002414	4.9e-05	0.001002	0.151315	0.00412799	0.00161412	0.138674	0.00280432	0.00698829	0.000193476	0.00285544	0.157258	0.00232058	0.00119065	0.521867	0.00740803	0.00972087	0.00014321	0.00303009	0.54568
Oranges, Mandarines	0.033387	0.009349	0.415765	0.002013	0.233335	0.004182	0.000298	0.698329	0.17707	0.0292576	1.07584	0.0078925	0.0326081	0.00748706	0.00110294	1.33126	0.227972	0.0584051	2.11804	0.00955481	2.168	0.0300581	0.00163569	4.61366
Palm Oil	0.001372	0.276301	0	0	0.011986	0	0.012619	0.302278	2.699e-06	0	0	0	0	0	0	2.699e-06	0.0126318	4.22713	0	0	0.121471	0	0.140115	4.50135
Palmkernel Oil	0.035887	0.01088	0	0	0.001232	0	0.002232	0.050231	1.213e-06	0	0	0	0	0	0	1.213e-06	0.331146	0.164937	0	0	0.014793	0	0.0248511	0.535727
Peas	0.01787	0.041533	0.113957	0.008147	0.003734	0.007843	0.000834	0.193918	0	0.0031122	0.00642103	1.765e-06	9.5356e-05	0.000244979	0	0.00987533	0.0250771	0.095783	0.293612	0.0201137	0.00553074	0.0249386	0.00157636	0.466632
Pepper	0.005963	0.034013	0	0	0.005024	0	0	0.045	0.00145429	0.00931684	0	0	0.00149379	0	0	0.0122649	0.130506	0.179962	0	0	0.0189079	0	0	0.329376
Pigmeat	0.090235	1.2366	15.8554	1.53016	2.99186	0.712366	0.312536	22.7292	0.0311161	0.693878	5.01196	0.373222	0.0542682	0.138829	0.00728154	6.31056	0.287689	5.10484	59.985	9.62805	18.4907	3.30414	0.802809	97.6032
Pimento	0.001991	0.011333	0.057833	0.000542	0.000636	0	1e-06	0.072336	0.00318625	0.0265612	0.006445	0.000156943	0.00289571	0	0	0.0392451	0.0101123	0.118519	0.268929	0.00346748	0.00450867	0	0	0.405537
Pineapples and products	0.002452	0.015469	5.8e-05	0	0.020921	9.9e-05	1e-06	0.039	0.001756	0.00370887	1.1529e-05	0	0.00675698	1.4125e-05	6.5e-08	0.0122476	0.0142428	0.0889641	0.000302062	0	0.0942741	0.000406792	5.255e-06	0.198195
Plantains	6.7e-05	0.000153	0	0	0.018261	0	0	0.018481	0	0	0	0	0.0063591	0	0	0.0063591	0.000557863	0.00196513	0	0	0.247873	0	0	0.250396
Potatoes and products	0.009125	0.00428	1.20775	0.002785	8.6e-05	0.001304	4e-06	1.22534	0.0362432	0.0159085	0.566112	0.000686054	9.1665e-05	0.00474161	1.2078e-05	0.623795	0.0127113	0.00740552	4.38028	0.0117733	0.00041916	0.00348116	7.899e-06	4.41608
Poultry Meat	0.01752	0.261904	3.58659	0.323236	0.549181	0.103837	0.049782	4.89205	0.0066935	0.167599	1.12335	0.0918964	0.0157459	0.022609	0.00159723	1.4295	0.0600773	1.12734	13.7198	2.04406	3.54769	0.494789	0.126666	21.1204
Pulses, Other and products	0.010383	0.012084	0.222049	0.007423	0.017591	0.050821	0.002811	0.323162	0.0019303	0.00493537	0.0384358	0.00225917	0.0013948	0	0	0.0489555	0.0468728	0.030479	0.648601	0.0198524	0.0359715	0.212256	0.00596167	0.999994
Rape and Mustard Oil	1.8e-05	0.068161	0.84715	0.120981	0.003291	0.040926	0.176881	1.25741	0	0.0013083	0.0098717	0	0	0.000109025	0	0.011289	6.5516e-05	0.261151	3.77708	1.04314	0.0167877	0.245937	0.471401	5.81557
Rape and Mustardseed	0	0.000954	0.027616	0.004639	0.000192	0.000429	0.007105	0.040935	0	1e-09	0.000489477	0	0	1.205e-06	0	0.000490683	0	0.00387676	0.139598	0.0396036	0.000985503	0.00257863	0.0189359	0.205578
Rice (Milled Equivalent)	0.003414	0.204343	0.229218	0.00115	0.027944	0.003952	0.000883	0.470904	0.0431678	0.526201	1.59395	0.00994246	0.119345	0.0384818	0.0138331	2.34492	0.00288283	1.5099	0.969072	0.00366709	0.257569	0.0191728	0.00304328	2.7653
Roots, Other	0.000217	1.9e-05	0.001114	0	5.8e-05	0	9e-06	0.001417	1.25e-06	2.635e-06	0.000259859	0	1.6408e-05	5.9e-08	1.83e-07	0.000280394	0.00137415	9.2424e-05	0.000136264	0	0.00015407	1.95e-07	3.7685e-05	0.00179479
Rye and products	0.000267	0.104387	1.01255	0.0129	0	0.000128	0.009297	1.13953	0	0.0147067	0	7.5527e-05	0	4.2177e-05	0	0.0148244	0.00962445	0.425723	3.33923	0.0430446	0	0.00063835	0.0284186	3.84668
Sesame seed	0.09064	0.040161	4.4e-05	1.2e-05	0.001751	0	0	0.132608	0.0342086	0.00862623	6.8252e-05	1.376e-05	0.000139707	0	0	0.0430565	0.227768	0.224372	8.6496e-05	4.0555e-05	0.0101881	0	0	0.462456
Sesameseed Oil	0.094763	0.063957	0.00019	2e-05	0.004766	0	0	0.163696	0.033826	0.0128971	5.7895e-05	2.2644e-05	0.000846497	0	0	0.0476501	0.265175	0.360504	0.000165971	6.6739e-05	0.02447	0	0	0.650382
Soyabean Oil	0.001162	0.073822	0.162461	0.294925	0.793105	0.309547	3.7e-05	1.63506	0.000236662	0.000572636	0.076804	2.6751e-05	0.0020622	0.0543681	0	0.13407	0.00360931	0.366011	0.641969	1.67899	5.39535	1.37456	0.000154421	9.46064
Soyabeans	1.5e-05	0.000255	0.00607	0.003519	0.02332	0.013191	0	0.04637	1.974e-06	1.3009e-05	0.00104424	1.51e-07	6.1894e-05	0.00237661	0	0.00349788	6.1378e-05	0.000920937	0.02139	0.0208041	0.162927	0.0586857	0	0.264789
Spices, Other	0.016832	0.039582	0.018008	0.006283	0.004979	8.1e-05	0.000123	0.085888	0.0669981	0.0434316	0.0209648	0.0115379	0.00148662	7.658e-06	6.1468e-05	0.144488	0.180909	0.311272	0.0459534	0.0188089	0.0790895	0.000325149	0.000491426	0.63685
Sugar cane	0	1e-06	0	0	1e-06	0	0	2e-06	4.86e-07	3.363e-06	0	0	4.18e-07	1.01e-07	0	4.368e-06	1.89e-07	1.6918e-05	0	0	5.599e-06	7.06e-07	0	2.3412e-05
Sugar non-centrifugal	0	2e-06	0	0	0	0	0	2e-06	0	2.3221e-05	0	0	0	0	0	2.3221e-05	0	8.846e-06	0	0	0	0	0	8.846e-06
Sugar, Refined Equiv	0.09459	0.013982	1.016	0.031296	0.18457	0.000442	0.002722	1.3436	0.543891	0.0828841	0.266913	0.0191182	0.159345	0.000940661	0.00532582	1.07842	1.17549	0.161309	4.39385	0.171755	1.95633	0.00356234	0.0222309	7.88452
Sunflower seed	0.000221	0.001264	0.071619	0.000728	0.000432	0.000789	1e-06	0.075054	8.89e-07	0.000882452	0.0518973	6.2983e-05	8e-06	0.000161528	0	0.0530132	0.00433735	0.00667724	0.28108	0.00430156	0.00217189	0.00383719	3.856e-06	0.302409
Sunflowerseed Oil	0.007915	0.30519	2.28113	0.627069	0.036471	0.013366	0.000906	3.27205	0.000297707	0.0166081	0.766287	0.0328122	0.00064748	0.00285177	0	0.819504	0.151218	1.54247	10.2664	4.00984	0.182208	0.0649756	0.00539311	16.2225
Sweet potatoes	0.000112	0.000938	0.00114	0	0.000181	0.000121	0	0.002492	0.000299778	7.9168e-05	0.00302463	0	7.338e-06	0.000169495	0	0.00358041	0.000346664	0.00478384	0.0057109	0	0.000822411	0.000624455	0	0.0122883
Sweeteners, Other	0.000692	0.022902	0.179016	0.01958	0.006745	0.023709	0.001078	0.253722	0.004621	0.0212551	0.0212517	0.00655544	0.00166032	0.0141795	0.00181897	0.0713419	0.00212455	0.123953	0.777639	0.113624	0.0515927	0.122632	0.00484645	1.19641
Tea (including mate)	0.013514	0.073273	1.4e-05	0.000486	0.007356	0	7.4e-05	0.094717	0.0202493	0.0737408	2.5578e-05	0.00096054	0.00318392	0	0	0.0981602	0.122051	0.920497	0.00016711	0.00300054	0.019925	0	0.0011437	1.06678
Tomatoes and products	0.004619	0.017851	0.213055	0.002148	0.000581	0.001853	4e-06	0.240111	0.0199824	0.051187	0.263958	0.00544089	0.00128961	0.0122548	1.9343e-05	0.354132	0.0161751	0.129478	0.822994	0.00924744	0.001402	0.00524898	1.07e-05	0.984556
Vegetables, Other	0.027848	0.065101	1.54611	0.026566	0.03124	0.003207	0.001218	1.70129	0.0394453	0.0436489	1.05046	0.0233768	0.0330799	0.00669441	0.00107245	1.19778	0.0544712	0.164742	3.92432	0.076371	0.10766	0.00831054	0.003227	4.3391
Wheat and products	0.002431	0.890762	10.6121	0.501493	0.083809	0.435207	0.086708	12.6125	0.00228522	0.0834678	0.529289	0.0382382	0.0322502	0.0600885	0.00244275	0.748062	0.00970604	3.93808	51.2125	2.92295	0.385556	2.3047	0.305086	61.0786
Wine	0.016678	0.009463	1.91183	0.044836	0.029002	0.00825	0.013639	2.0337	0.051678	0.00757362	0.824609	0.00648687	0.0237595	0.0320394	0.0204319	0.966578	0.0665717	0.037332	8.86722	0.226713	0.0896235	0.0184602	0.0456184	9.35154
Yams	0.000222	2.9e-05	0.000118	0	0.000259	0	0	0.000628	0	6.22e-07	6.2e-05	0	1.4869e-05	0	0	7.7491e-05	0.000853449	9.2092e-05	0.000326	0	0.000988402	0	3.87e-07	0.00226033
Total	6.09985	14.1772	100.188	5.69931	17.2356	5.75558	2.03031	151.186	2.0271	4.2436	29.6429	1.21489	1.62121	2.25885	0.18174	41.1903	33.7238	56.7854	372.045	33.7217	91.7317	20.1421	5.25366	613.403
